# Supplementary material for: (E)-1-Ferrocenyl-3-(3-nitro­phen­yl)prop-2-en-1-one
Source: Acta Crystallogr Sect E Struct Rep Online. 2008 Sep 6;64(Pt 10):m1241. doi: 10.1107/S1600536808027815 (PMC2959240; doi:10.1107/S1600536808027815)
Supplement: Supplementary file 1 [file e-64-m1241-sup1.cif]

##############################################################################
###                                                                        ###
###        Electronic paper (Acta Crystallographica Section E)             ###
###                                                                        ###
##############################################################################
#                                                                            #
# This CIF contains the data in a paper accepted for publication in Acta     #
# Crystallographica Section E. It conforms to the requirements of Notes      #
# for Authors for Section E, and has been peer reviewed under the auspices   #
# of the IUCr Commission on Journals.                                        #
#                                                                            #
# Full details of the Crystallographic Information File format               #
# are given in the paper "The Crystallographic Information File (CIF):       #
# a New Standard Archive File for Crystallography" by S. R. Hall, F. H.      #
# Allen and I. D. Brown [Acta Cryst. (1991), A47, 655-685].                  #
#                                                                            #
# The current version of the core CIF dictionary is obtainable from          #
# ftp://ftp.iucr.org/pub/cif_core.dic. The current version number is 2.4.    #
#                                                                            #
# Software is freely available for graphical display of the structure(s) in  #
# this CIF.  For information consult the CIF home page http://www.iucr.org/  #
# cif/home.html                                                              #
#                                                                            #
# This file may be used for bona fide research purposes within the           #
# scientific community so long as proper attribution is given to the journal # 
# article from which it was obtained.                                        #
#                                                                            #
##############################################################################
                                             
data_I
_audit_creation_method     SHELXL97
_chemical_name_systematic
;
(<i>E</i>)-1-Ferrocenyl-3-(3-nitrophenyl)prop-2-en-1-one
;
_chemical_name_common     ?
_chemical_formula_moiety     'C19 H15 Fe N O3'
_chemical_formula_sum     'C19 H15 Fe N O3'
_chemical_formula_iupac     '[Fe (C5 H5) (C14 H10 N O3)]'
_chemical_formula_weight     361.17
_chemical_melting_point     463
_symmetry_cell_setting     triclinic
_symmetry_space_group_name_H-M     'P -1'
_symmetry_space_group_name_hall     '-p 1'
loop_
    _symmetry_equiv_pos_as_xyz
    'x, y, z'
    '-x, -y, -z'
_cell_length_a     5.8691(7)
_cell_length_b     10.8636(12)
_cell_length_c     12.6193(14)
_cell_angle_alpha     77.038(2)
_cell_angle_beta     81.562(2)
_cell_angle_gamma     83.565(2)
_cell_volume     772.99(15)
_cell_formula_units_Z     2
_cell_measurement_reflns_used     4689
_cell_measurement_theta_min     2.25
_cell_measurement_theta_max     27.5
_cell_measurement_temperature     296(2)
_exptl_crystal_description     block
_exptl_crystal_colour     red
_exptl_crystal_size_max     0.30
_exptl_crystal_size_mid     0.30
_exptl_crystal_size_min     0.20
_exptl_crystal_density_diffrn     1.552
_exptl_crystal_density_meas     ?
_exptl_crystal_density_method     'not measured'
_exptl_crystal_F_000     372
_exptl_absorpt_coefficient_mu     0.992
_exptl_absorpt_correction_type     multi-scan
_exptl_absorpt_process_details     '(SADABS; Bruker,2007)'
_exptl_absorpt_correction_T_min     0.755
_exptl_absorpt_correction_T_max     0.826
_exptl_special_details
;
;
_diffrn_ambient_temperature     296(2)
_diffrn_radiation_type     MoK\a
_diffrn_radiation_wavelength     0.71073
_diffrn_radiation_source     'fine-focus sealed tube'
_diffrn_radiation_monochromator     graphite
_diffrn_measurement_device_type     'Bruker SMART 1000 CCD'
_diffrn_measurement_method     \w
_diffrn_detector_area_resol_mean     ?
_diffrn_reflns_number     5617
_diffrn_reflns_av_R_equivalents     0.0577
_diffrn_reflns_av_sigmaI/netI     0.0505
_diffrn_reflns_theta_min     1.67
_diffrn_reflns_theta_max     24.99
_diffrn_reflns_theta_full     24.99
_diffrn_measured_fraction_theta_max     0.994
_diffrn_measured_fraction_theta_full     0.994
_diffrn_reflns_limit_h_min     -6
_diffrn_reflns_limit_h_max     6
_diffrn_reflns_limit_k_min     -12
_diffrn_reflns_limit_k_max     12
_diffrn_reflns_limit_l_min     -15
_diffrn_reflns_limit_l_max     15
_diffrn_standards_number     ?
_diffrn_standards_interval_count     ?
_diffrn_standards_interval_time     ?
_diffrn_standards_decay_%     ?
_refine_special_details
;
Refinement of <i>F</i>^2^ against ALL reflections. The weighted <i>R</i>-factor
<i>wR</i> and goodness of fit <i>S</i> are based on <i>F</i>^2^, conventional
<i>R</i>-factors <i>R</i> are based on <i>F</i>, with <i>F</i> set to zero for
negative <i>F</i>^2^. The threshold expression of <i>F</i>^2^ >
\s(<i>F</i>^2^) is used only for calculating <i>R</i>-factors(gt) <i>etc</i>.
and is not relevant to the choice of reflections for refinement.
<i>R</i>-factors based on <i>F</i>^2^ are statistically about twice as large
as those based on <i>F</i>, and <i>R</i>- factors based on ALL data will be
even larger.
;
_reflns_number_total     2686
_reflns_number_gt     2462
_reflns_threshold_expression     I>2\s(I)
_refine_ls_structure_factor_coef     Fsqd
_refine_ls_matrix_type     full
_refine_ls_R_factor_all     0.0467
_refine_ls_R_factor_gt     0.0433
_refine_ls_wR_factor_gt     0.1108
_refine_ls_wR_factor_ref     0.1158
_refine_ls_goodness_of_fit_ref     1.098
_refine_ls_restrained_S_all     1.098
_refine_ls_number_reflns     2686
_refine_ls_number_parameters     217
_refine_ls_number_restraints     0
_refine_ls_hydrogen_treatment     constr
_refine_ls_weighting_scheme     calc
_refine_ls_weighting_details
         'calc w=1/[\s^2^(Fo^2^)+(0.0764P)^2^+0.0618P] where P=(Fo^2^+2Fc^2^)/3'
_atom_sites_solution_hydrogens     geom
_atom_sites_solution_primary     direct
_atom_sites_solution_secondary     difmap
_refine_ls_shift/su_max     0.001
_refine_ls_shift/su_mean     0.000
_refine_diff_density_max     0.727
_refine_diff_density_min     -0.515
_refine_ls_extinction_method     none
_refine_ls_extinction_coef     ?
loop_
    _atom_type_symbol
    _atom_type_description
    _atom_type_scat_dispersion_real
    _atom_type_scat_dispersion_imag
    _atom_type_scat_source
    'C' 'C' 0.0033 0.0016
                         'International Tables Vol C Tables 4.2.6.8 and 6.1.1.4'
    'H' 'H' 0.0000 0.0000
                         'International Tables Vol C Tables 4.2.6.8 and 6.1.1.4'
    'N' 'N' 0.0061 0.0033
                         'International Tables Vol C Tables 4.2.6.8 and 6.1.1.4'
    'O' 'O' 0.0106 0.0060
                         'International Tables Vol C Tables 4.2.6.8 and 6.1.1.4'
    'Fe' 'Fe' 0.3463 0.8444
                         'International Tables Vol C Tables 4.2.6.8 and 6.1.1.4'
_computing_data_collection     'SMART (Bruker,2007)'
_computing_cell_refinement     'SAINT (Bruker,2007)'
_computing_data_reduction     'SAINT (Bruker,2007)'
_computing_structure_solution     'SHELXS97 (Sheldrick, 2008)'
_computing_structure_refinement     'SHELXL97 (Sheldrick, 2008)'
_computing_molecular_graphics     'PLATON (Spek, 2003)'
_computing_publication_material     'SHELXTL (Sheldrick, 2008)'
loop_
    _atom_site_type_symbol
    _atom_site_label
    _atom_site_fract_x
    _atom_site_fract_y
    _atom_site_fract_z
    _atom_site_U_iso_or_equiv
    _atom_site_adp_type
    _atom_site_calc_flag
    _atom_site_refinement_flags
    _atom_site_occupancy
    _atom_site_disorder_assembly
    _atom_site_disorder_group
    Fe Fe1 0.23081(5) 0.97010(3) 0.73142(2) 0.02174(17) Uani d . 1 . .
    O O1 -0.2073(4) 0.3484(2) 1.52513(15) 0.0494(6) Uani d . 1 . .
    O O2 0.1462(3) 0.3394(2) 1.44848(15) 0.0441(5) Uani d . 1 . .
    O O3 0.5123(3) 0.67292(17) 0.89307(14) 0.0349(4) Uani d . 1 . .
    N N1 -0.0581(4) 0.37596(19) 1.44662(16) 0.0315(5) Uani d . 1 . .
    C C1 -0.2608(4) 0.6133(2) 1.1575(2) 0.0279(5) Uani d . 1 . .
    H H1A -0.3072 0.6658 1.0941 0.033 Uiso calc R 1 . .
    C C2 -0.4195(5) 0.5856(2) 1.2499(2) 0.0307(6) Uani d . 1 . .
    H H2 -0.5711 0.6210 1.2482 0.037 Uiso calc R 1 . .
    C C3 -0.3572(4) 0.5063(2) 1.3449(2) 0.0295(6) Uani d . 1 . .
    H H3 -0.4650 0.4867 1.4067 0.035 Uiso calc R 1 . .
    C C4 -0.1309(5) 0.4573(2) 1.34520(18) 0.0265(5) Uani d . 1 . .
    C C5 0.0351(4) 0.4822(2) 1.25377(18) 0.0238(5) Uani d . 1 . .
    H H5 0.1860 0.4459 1.2561 0.029 Uiso calc R 1 . .
    C C6 -0.0307(4) 0.5631(2) 1.15843(18) 0.0237(5) Uani d . 1 . .
    C C7 0.1479(4) 0.5950(2) 1.06407(18) 0.0254(5) Uani d . 1 . .
    H H7 0.2918 0.5499 1.0683 0.030 Uiso calc R 1 . .
    C C8 0.1221(4) 0.6825(2) 0.97330(19) 0.0286(5) Uani d . 1 . .
    H H8 -0.0198 0.7294 0.9673 0.034 Uiso calc R 1 . .
    C C9 0.3099(4) 0.7080(2) 0.88167(19) 0.0248(5) Uani d . 1 . .
    C C10 0.2434(4) 0.7779(2) 0.77460(18) 0.0227(5) Uani d . 1 . .
    C C11 0.0152(4) 0.8290(2) 0.74917(19) 0.0246(5) Uani d . 1 . .
    H H11 -0.1220 0.8188 0.7963 0.030 Uiso calc R 1 . .
    C C12 0.0394(4) 0.8981(2) 0.63821(19) 0.0271(5) Uani d . 1 . .
    H H12 -0.0803 0.9411 0.6003 0.033 Uiso calc R 1 . .
    C C13 0.2780(4) 0.8900(2) 0.59541(19) 0.0279(5) Uani d . 1 . .
    H H13 0.3406 0.9267 0.5248 0.033 Uiso calc R 1 . .
    C C14 0.4033(4) 0.8164(2) 0.67886(18) 0.0232(5) Uani d . 1 . .
    H H14 0.5623 0.7965 0.6725 0.028 Uiso calc R 1 . .
    C C15 0.3201(6) 1.0342(3) 0.8590(2) 0.0383(6) Uani d . 1 . .
    H H15 0.3604 0.9838 0.9245 0.046 Uiso calc R 1 . .
    C C16 0.0932(5) 1.0845(2) 0.8380(2) 0.0344(6) Uani d . 1 . .
    H H16 -0.0410 1.0732 0.8872 0.041 Uiso calc R 1 . .
    C C17 0.1083(5) 1.1552(2) 0.7285(2) 0.0351(6) Uani d . 1 . .
    H H17 -0.0151 1.1979 0.6932 0.042 Uiso calc R 1 . .
    C C18 0.3411(5) 1.1497(2) 0.6821(2) 0.0369(6) Uani d . 1 . .
    H H18 0.3982 1.1887 0.6112 0.044 Uiso calc R 1 . .
    C C19 0.4750(5) 1.0740(3) 0.7625(3) 0.0379(6) Uani d . 1 . .
    H H19 0.6340 1.0544 0.7535 0.046 Uiso calc R 1 . .
loop_
    _atom_site_aniso_label
    _atom_site_aniso_U_11
    _atom_site_aniso_U_22
    _atom_site_aniso_U_33
    _atom_site_aniso_U_12
    _atom_site_aniso_U_13
    _atom_site_aniso_U_23
    Fe1 0.0215(2) 0.0200(2) 0.0219(2) -0.00606(15) -0.00413(15) 0.00257(15)
    O1 0.0496(13) 0.0551(13) 0.0287(10) 0.0023(10) 0.0098(9) 0.0095(9)
    O2 0.0332(11) 0.0566(12) 0.0347(10) -0.0037(9) -0.0080(8) 0.0091(9)
    O3 0.0232(10) 0.0366(10) 0.0364(10) -0.0013(7) -0.0054(7) 0.0103(8)
    N1 0.0347(13) 0.0308(11) 0.0270(11) -0.0051(9) -0.0042(9) -0.0007(9)
    C1 0.0252(13) 0.0266(12) 0.0314(12) -0.0070(10) -0.0082(10) 0.0001(10)
    C2 0.0280(14) 0.0303(13) 0.0347(13) -0.0055(10) -0.0041(10) -0.0074(10)
    C3 0.0285(14) 0.0316(13) 0.0292(13) -0.0116(10) 0.0027(10) -0.0081(10)
    C4 0.0356(14) 0.0225(12) 0.0221(12) -0.0110(10) -0.0032(10) -0.0020(9)
    C5 0.0210(12) 0.0210(11) 0.0293(12) -0.0056(9) -0.0045(9) -0.0022(9)
    C6 0.0274(13) 0.0198(11) 0.0243(12) -0.0091(9) -0.0034(9) -0.0022(9)
    C7 0.0223(12) 0.0244(12) 0.0288(12) -0.0054(9) -0.0061(9) -0.0010(9)
    C8 0.0288(13) 0.0246(12) 0.0280(12) 0.0003(10) -0.0028(10) 0.0020(9)
    C9 0.0257(13) 0.0176(11) 0.0286(12) -0.0038(9) -0.0047(9) 0.0022(9)
    C10 0.0244(12) 0.0165(11) 0.0255(12) -0.0059(9) -0.0039(9) 0.0014(9)
    C11 0.0223(12) 0.0251(12) 0.0257(12) -0.0112(9) -0.0035(9) 0.0010(9)
    C12 0.0247(13) 0.0309(13) 0.0260(12) -0.0071(10) -0.0115(9) 0.0014(10)
    C13 0.0311(14) 0.0314(13) 0.0214(11) -0.0115(11) -0.0042(9) -0.0010(9)
    C14 0.0177(11) 0.0234(12) 0.0281(12) -0.0048(9) -0.0029(9) -0.0034(9)
    C15 0.0526(18) 0.0329(14) 0.0337(14) -0.0073(12) -0.0183(12) -0.0059(11)
    C16 0.0327(15) 0.0327(14) 0.0396(14) -0.0087(11) 0.0029(11) -0.0133(11)
    C17 0.0388(16) 0.0217(12) 0.0444(15) -0.0004(11) -0.0100(12) -0.0042(11)
    C18 0.0478(18) 0.0217(12) 0.0399(15) -0.0153(12) 0.0001(12) -0.0013(11)
    C19 0.0288(15) 0.0307(14) 0.0603(18) -0.0083(11) -0.0126(12) -0.0149(13)
_geom_special_details
;
All e.s.d.'s (except the e.s.d. in the dihedral angle between two l.s. planes)
are estimated using the full covariance matrix. The cell e.s.d.'s are taken
into account individually in the estimation of e.s.d.'s in distances, angles
and torsion angles; correlations between e.s.d.'s in cell parameters are only
used when they are defined by crystal symmetry. An approximate (isotropic)
treatment of cell e.s.d.'s is used for estimating e.s.d.'s involving l.s.
planes.
;
loop_
    _geom_bond_atom_site_label_1
    _geom_bond_atom_site_label_2
    _geom_bond_site_symmetry_2
    _geom_bond_distance
    _geom_bond_publ_flag
    Fe1 C10 . 2.032(2) ?
    Fe1 C14 . 2.043(2) ?
    Fe1 C15 . 2.045(3) ?
    Fe1 C11 . 2.049(2) ?
    Fe1 C19 . 2.052(3) ?
    Fe1 C17 . 2.052(2) ?
    Fe1 C16 . 2.053(3) ?
    Fe1 C18 . 2.058(2) ?
    Fe1 C12 . 2.063(2) ?
    Fe1 C13 . 2.063(2) ?
    O1 N1 . 1.228(3) y
    O2 N1 . 1.222(3) y
    O3 C9 . 1.226(3) y
    N1 C4 . 1.473(3) y
    C1 C2 . 1.380(4) ?
    C1 C6 . 1.399(3) ?
    C1 H1A . 0.9300 ?
    C2 C3 . 1.380(4) ?
    C2 H2 . 0.9300 ?
    C3 C4 . 1.375(4) ?
    C3 H3 . 0.9300 ?
    C4 C5 . 1.394(3) ?
    C5 C6 . 1.398(3) ?
    C5 H5 . 0.9300 ?
    C6 C7 . 1.472(3) y
    C7 C8 . 1.330(3) y
    C7 H7 . 0.9300 ?
    C8 C9 . 1.476(3) y
    C8 H8 . 0.9300 ?
    C9 C10 . 1.477(3) y
    C10 C14 . 1.430(3) ?
    C10 C11 . 1.443(3) ?
    C11 C12 . 1.428(3) ?
    C11 H11 . 0.9300 ?
    C12 C13 . 1.426(4) ?
    C12 H12 . 0.9300 ?
    C13 C14 . 1.417(3) ?
    C13 H13 . 0.9300 ?
    C14 H14 . 0.9300 ?
    C15 C16 . 1.421(4) ?
    C15 C19 . 1.422(4) ?
    C15 H15 . 0.9300 ?
    C16 C17 . 1.418(4) ?
    C16 H16 . 0.9300 ?
    C17 C18 . 1.406(4) ?
    C17 H17 . 0.9300 ?
    C18 C19 . 1.428(4) ?
    C18 H18 . 0.9300 ?
    C19 H19 . 0.9300 ?
loop_
    _geom_angle_atom_site_label_1
    _geom_angle_atom_site_label_2
    _geom_angle_atom_site_label_3
    _geom_angle_site_symmetry_1
    _geom_angle_site_symmetry_3
    _geom_angle
    _geom_angle_publ_flag
    C10 Fe1 C14 . . 41.07(9) ?
    C10 Fe1 C15 . . 107.72(10) ?
    C14 Fe1 C15 . . 122.37(11) ?
    C10 Fe1 C11 . . 41.42(9) ?
    C14 Fe1 C11 . . 69.09(9) ?
    C15 Fe1 C11 . . 124.25(11) ?
    C10 Fe1 C19 . . 123.33(11) ?
    C14 Fe1 C19 . . 107.08(10) ?
    C15 Fe1 C19 . . 40.62(12) ?
    C11 Fe1 C19 . . 160.64(12) ?
    C11 Fe1 C19 . . 160.64(12) ?
    C10 Fe1 C17 . . 158.56(11) ?
    C14 Fe1 C17 . . 159.17(11) ?
    C15 Fe1 C17 . . 67.99(11) ?
    C11 Fe1 C17 . . 122.28(11) ?
    C19 Fe1 C17 . . 68.03(11) ?
    C10 Fe1 C16 . . 122.67(10) ?
    C14 Fe1 C16 . . 158.58(11) ?
    C15 Fe1 C16 . . 40.57(12) ?
    C11 Fe1 C16 . . 107.96(10) ?
    C19 Fe1 C16 . . 68.28(11) ?
    C17 Fe1 C16 . . 40.42(11) ?
    C10 Fe1 C18 . . 159.88(12) ?
    C14 Fe1 C18 . . 123.21(10) ?
    C15 Fe1 C18 . . 68.05(11) ?
    C11 Fe1 C18 . . 157.27(11) ?
    C19 Fe1 C18 . . 40.67(11) ?
    C17 Fe1 C18 . . 40.00(12) ?
    C16 Fe1 C18 . . 67.80(11) ?
    C10 Fe1 C12 . . 68.75(9) ?
    C14 Fe1 C12 . . 68.24(9) ?
    C15 Fe1 C12 . . 160.72(12) ?
    C11 Fe1 C12 . . 40.63(9) ?
    C19 Fe1 C12 . . 157.21(12) ?
    C17 Fe1 C12 . . 107.96(11) ?
    C16 Fe1 C12 . . 124.19(11) ?
    C18 Fe1 C12 . . 121.83(11) ?
    C10 Fe1 C13 . . 68.58(9) ?
    C14 Fe1 C13 . . 40.36(9) ?
    C15 Fe1 C13 . . 157.63(12) ?
    C11 Fe1 C13 . . 68.50(9) ?
    C19 Fe1 C13 . . 121.64(11) ?
    C17 Fe1 C13 . . 123.54(10) ?
    C16 Fe1 C13 . . 160.01(12) ?
    C18 Fe1 C13 . . 107.41(10) ?
    C12 Fe1 C13 . . 40.43(10) ?
    O2 N1 O1 . . 123.4(2) ?
    O2 N1 C4 . . 118.67(19) ?
    O1 N1 C4 . . 117.9(2) ?
    C2 C1 C6 . . 120.6(2) ?
    C2 C1 H1A . . 119.7 ?
    C6 C1 H1A . . 119.7 ?
    C1 C2 C3 . . 121.2(2) ?
    C1 C2 H2 . . 119.4 ?
    C3 C2 H2 . . 119.4 ?
    C4 C3 C2 . . 117.9(2) ?
    C4 C3 H3 . . 121.0 ?
    C2 C3 H3 . . 121.0 ?
    C3 C4 C5 . . 122.9(2) ?
    C3 C4 N1 . . 119.0(2) ?
    C5 C4 N1 . . 118.1(2) ?
    C4 C5 C6 . . 118.4(2) ?
    C4 C5 H5 . . 120.8 ?
    C6 C5 H5 . . 120.8 ?
    C5 C6 C1 . . 119.0(2) ?
    C5 C6 C7 . . 118.3(2) ?
    C1 C6 C7 . . 122.7(2) ?
    C8 C7 C6 . . 125.9(2) ?
    C8 C7 H7 . . 117.1 ?
    C6 C7 H7 . . 117.1 ?
    C7 C8 C9 . . 122.6(2) ?
    C7 C8 H8 . . 118.7 ?
    C9 C8 H8 . . 118.7 ?
    O3 C9 C8 . . 121.9(2) ?
    O3 C9 C10 . . 121.0(2) ?
    C8 C9 C10 . . 117.0(2) ?
    C14 C10 C11 . . 107.73(19) ?
    C14 C10 C9 . . 124.5(2) ?
    C11 C10 C9 . . 127.6(2) ?
    C14 C10 Fe1 . . 69.87(12) ?
    C11 C10 Fe1 . . 69.92(12) ?
    C9 C10 Fe1 . . 121.58(16) ?
    C12 C11 C10 . . 107.3(2) ?
    C12 C11 Fe1 . . 70.20(13) ?
    C10 C11 Fe1 . . 68.66(13) ?
    C12 C11 H11 . . 126.4 ?
    C10 C11 H11 . . 126.4 ?
    Fe1 C11 H11 . . 126.3 ?
    C13 C12 C11 . . 108.4(2) ?
    C13 C12 Fe1 . . 69.79(13) ?
    C11 C12 Fe1 . . 69.17(13) ?
    C13 C12 H12 . . 125.8 ?
    C11 C12 H12 . . 125.8 ?
    Fe1 C12 H12 . . 126.8 ?
    C14 C13 C12 . . 108.3(2) ?
    C14 C13 Fe1 . . 69.06(13) ?
    C12 C13 Fe1 . . 69.78(14) ?
    C14 C13 H13 . . 125.9 ?
    C12 C13 H13 . . 125.9 ?
    Fe1 C13 H13 . . 126.9 ?
    C13 C14 C10 . . 108.3(2) ?
    C13 C14 Fe1 . . 70.58(14) ?
    C10 C14 Fe1 . . 69.06(13) ?
    C13 C14 H14 . . 125.8 ?
    C10 C14 H14 . . 125.8 ?
    Fe1 C14 H14 . . 126.1 ?
    C16 C15 C19 . . 108.3(2) ?
    C16 C15 Fe1 . . 69.99(15) ?
    C19 C15 Fe1 . . 69.93(15) ?
    C16 C15 H15 . . 125.9 ?
    C19 C15 H15 . . 125.9 ?
    Fe1 C15 H15 . . 125.8 ?
    C17 C16 C15 . . 107.6(2) ?
    C17 C16 Fe1 . . 69.78(14) ?
    C15 C16 Fe1 . . 69.44(15) ?
    C17 C16 H16 . . 126.2 ?
    C15 C16 H16 . . 126.2 ?
    Fe1 C16 H16 . . 126.2 ?
    C18 C17 C16 . . 108.6(2) ?
    C18 C17 Fe1 . . 70.23(15) ?
    C16 C17 Fe1 . . 69.80(14) ?
    C18 C17 H17 . . 125.7 ?
    C16 C17 H17 . . 125.7 ?
    Fe1 C17 H17 . . 125.8 ?
    C17 C18 C19 . . 108.2(2) ?
    C17 C18 Fe1 . . 69.77(15) ?
    C19 C18 Fe1 . . 69.42(14) ?
    C17 C18 H18 . . 125.9 ?
    C19 C18 H18 . . 125.9 ?
    Fe1 C18 H18 . . 126.5 ?
    C15 C19 C18 . . 107.3(2) ?
    C15 C19 Fe1 . . 69.45(15) ?
    C18 C19 Fe1 . . 69.91(15) ?
    C15 C19 H19 . . 126.3 ?
    C18 C19 H19 . . 126.3 ?
    Fe1 C19 H19 . . 125.9 ?
loop_
    _geom_torsion_atom_site_label_1
    _geom_torsion_atom_site_label_2
    _geom_torsion_atom_site_label_3
    _geom_torsion_atom_site_label_4
    _geom_torsion_site_symmetry_1
    _geom_torsion_site_symmetry_2
    _geom_torsion_site_symmetry_3
    _geom_torsion_site_symmetry_4
    _geom_torsion
    _geom_torsion_publ_flag
    C6 C1 C2 C3 . . . . -1.1(4) ?
    C1 C2 C3 C4 . . . . 1.0(4) ?
    C2 C3 C4 C5 . . . . -1.3(4) ?
    C2 C3 C4 N1 . . . . 177.9(2) ?
    O2 N1 C4 C3 . . . . -175.3(2) ?
    O1 N1 C4 C3 . . . . 4.8(3) ?
    O2 N1 C4 C5 . . . . 3.9(3) ?
    O1 N1 C4 C5 . . . . -176.0(2) ?
    C3 C4 C5 C6 . . . . 1.6(4) ?
    N1 C4 C5 C6 . . . . -177.6(2) ?
    C4 C5 C6 C1 . . . . -1.6(3) ?
    C4 C5 C6 C7 . . . . 176.6(2) ?
    C2 C1 C6 C5 . . . . 1.4(3) ?
    C2 C1 C6 C7 . . . . -176.7(2) ?
    C5 C6 C7 C8 . . . . -170.6(2) ?
    C1 C6 C7 C8 . . . . 7.4(4) ?
    C6 C7 C8 C9 . . . . -179.5(2) ?
    C7 C8 C9 O3 . . . . -17.4(4) ?
    C7 C8 C9 C10 . . . . 162.4(2) ?
    O3 C9 C10 C14 . . . . -3.6(4) ?
    C8 C9 C10 C14 . . . . 176.6(2) ?
    O3 C9 C10 C11 . . . . -177.7(2) ?
    C8 C9 C10 C11 . . . . 2.5(3) ?
    O3 C9 C10 Fe1 . . . . -89.7(3) ?
    C8 C9 C10 Fe1 . . . . 90.5(2) ?
    C15 Fe1 C10 C14 . . . . -119.28(16) ?
    C11 Fe1 C10 C14 . . . . 118.65(19) ?
    C19 Fe1 C10 C14 . . . . -77.32(17) ?
    C17 Fe1 C10 C14 . . . . 166.0(2) ?
    C16 Fe1 C10 C14 . . . . -161.33(14) ?
    C18 Fe1 C10 C14 . . . . -44.9(3) ?
    C12 Fe1 C10 C14 . . . . 80.84(15) ?
    C13 Fe1 C10 C14 . . . . 37.29(13) ?
    C14 Fe1 C10 C11 . . . . -118.65(19) ?
    C15 Fe1 C10 C11 . . . . 122.08(15) ?
    C19 Fe1 C10 C11 . . . . 164.03(15) ?
    C17 Fe1 C10 C11 . . . . 47.3(3) ?
    C16 Fe1 C10 C11 . . . . 80.02(17) ?
    C18 Fe1 C10 C11 . . . . -163.5(3) ?
    C12 Fe1 C10 C11 . . . . -37.81(13) ?
    C13 Fe1 C10 C11 . . . . -81.36(14) ?
    C14 Fe1 C10 C9 . . . . 118.8(2) ?
    C15 Fe1 C10 C9 . . . . -0.4(2) ?
    C11 Fe1 C10 C9 . . . . -122.5(2) ?
    C19 Fe1 C10 C9 . . . . 41.5(2) ?
    C17 Fe1 C10 C9 . . . . -75.2(3) ?
    C16 Fe1 C10 C9 . . . . -42.5(2) ?
    C18 Fe1 C10 C9 . . . . 74.0(3) ?
    C12 Fe1 C10 C9 . . . . -160.3(2) ?
    C13 Fe1 C10 C9 . . . . 156.1(2) ?
    C14 C10 C11 C12 . . . . -0.1(3) ?
    C9 C10 C11 C12 . . . . 174.8(2) ?
    Fe1 C10 C11 C12 . . . . 59.84(16) ?
    C14 C10 C11 Fe1 . . . . -59.89(15) ?
    C9 C10 C11 Fe1 . . . . 115.0(2) ?
    C10 Fe1 C11 C12 . . . . -118.7(2) ?
    C14 Fe1 C11 C12 . . . . -80.56(15) ?
    C15 Fe1 C11 C12 . . . . 163.76(15) ?
    C19 Fe1 C11 C12 . . . . -162.6(3) ?
    C17 Fe1 C11 C12 . . . . 79.85(17) ?
    C16 Fe1 C11 C12 . . . . 121.96(16) ?
    C18 Fe1 C11 C12 . . . . 46.7(3) ?
    C13 Fe1 C11 C12 . . . . -37.13(15) ?
    C14 Fe1 C11 C10 . . . . 38.12(13) ?
    C15 Fe1 C11 C10 . . . . -77.56(17) ?
    C19 Fe1 C11 C10 . . . . -43.9(4) ?
    C17 Fe1 C11 C10 . . . . -161.47(14) ?
    C16 Fe1 C11 C10 . . . . -119.37(15) ?
    C18 Fe1 C11 C10 . . . . 165.4(2) ?
    C12 Fe1 C11 C10 . . . . 118.7(2) ?
    C13 Fe1 C11 C10 . . . . 81.55(14) ?
    C10 C11 C12 C13 . . . . 0.1(3) ?
    Fe1 C11 C12 C13 . . . . 58.92(17) ?
    C10 C11 C12 Fe1 . . . . -58.86(16) ?
    C10 Fe1 C12 C13 . . . . -81.49(15) ?
    C14 Fe1 C12 C13 . . . . -37.19(14) ?
    C15 Fe1 C12 C13 . . . . -164.4(3) ?
    C11 Fe1 C12 C13 . . . . -120.0(2) ?
    C19 Fe1 C12 C13 . . . . 45.1(3) ?
    C17 Fe1 C12 C13 . . . . 121.01(15) ?
    C16 Fe1 C12 C13 . . . . 162.65(15) ?
    C18 Fe1 C12 C13 . . . . 79.31(17) ?
    C10 Fe1 C12 C11 . . . . 38.52(14) ?
    C14 Fe1 C12 C11 . . . . 82.82(15) ?
    C15 Fe1 C12 C11 . . . . -44.4(3) ?
    C19 Fe1 C12 C11 . . . . 165.2(2) ?
    C17 Fe1 C12 C11 . . . . -118.97(16) ?
    C16 Fe1 C12 C11 . . . . -77.34(18) ?
    C18 Fe1 C12 C11 . . . . -160.68(15) ?
    C13 Fe1 C12 C11 . . . . 120.0(2) ?
    C11 C12 C13 C14 . . . . 0.0(3) ?
    Fe1 C12 C13 C14 . . . . 58.49(17) ?
    C11 C12 C13 Fe1 . . . . -58.54(17) ?
    C10 Fe1 C13 C14 . . . . -37.93(13) ?
    C15 Fe1 C13 C14 . . . . 46.6(3) ?
    C11 Fe1 C13 C14 . . . . -82.59(14) ?
    C19 Fe1 C13 C14 . . . . 78.92(17) ?
    C17 Fe1 C13 C14 . . . . 162.10(14) ?
    C16 Fe1 C13 C14 . . . . -166.1(3) ?
    C18 Fe1 C13 C14 . . . . 121.15(15) ?
    C12 Fe1 C13 C14 . . . . -119.9(2) ?
    C10 Fe1 C13 C12 . . . . 81.97(15) ?
    C14 Fe1 C13 C12 . . . . 119.9(2) ?
    C15 Fe1 C13 C12 . . . . 166.5(2) ?
    C11 Fe1 C13 C12 . . . . 37.30(14) ?
    C19 Fe1 C13 C12 . . . . -161.19(15) ?
    C17 Fe1 C13 C12 . . . . -78.01(17) ?
    C16 Fe1 C13 C12 . . . . -46.2(3) ?
    C18 Fe1 C13 C12 . . . . -118.96(15) ?
    C12 C13 C14 C10 . . . . 0.0(3) ?
    Fe1 C13 C14 C10 . . . . 58.95(16) ?
    C12 C13 C14 Fe1 . . . . -58.94(17) ?
    C11 C10 C14 C13 . . . . 0.0(3) ?
    C9 C10 C14 C13 . . . . -175.0(2) ?
    Fe1 C10 C14 C13 . . . . -59.89(16) ?
    C11 C10 C14 Fe1 . . . . 59.92(15) ?
    C9 C10 C14 Fe1 . . . . -115.1(2) ?
    C10 Fe1 C14 C13 . . . . 119.44(19) ?
    C15 Fe1 C14 C13 . . . . -160.87(15) ?
    C11 Fe1 C14 C13 . . . . 81.01(15) ?
    C19 Fe1 C14 C13 . . . . -119.07(15) ?
    C17 Fe1 C14 C13 . . . . -46.1(3) ?
    C16 Fe1 C14 C13 . . . . 167.0(2) ?
    C18 Fe1 C14 C13 . . . . -77.42(17) ?
    C12 Fe1 C14 C13 . . . . 37.25(14) ?
    C15 Fe1 C14 C10 . . . . 79.69(17) ?
    C11 Fe1 C14 C10 . . . . -38.43(13) ?
    C19 Fe1 C14 C10 . . . . 121.49(15) ?
    C17 Fe1 C14 C10 . . . . -165.6(3) ?
    C16 Fe1 C14 C10 . . . . 47.6(3) ?
    C18 Fe1 C14 C10 . . . . 163.14(15) ?
    C12 Fe1 C14 C10 . . . . -82.19(15) ?
    C13 Fe1 C14 C10 . . . . -119.44(19) ?
    C10 Fe1 C15 C16 . . . . -119.89(16) ?
    C14 Fe1 C15 C16 . . . . -162.62(15) ?
    C11 Fe1 C15 C16 . . . . -77.19(18) ?
    C19 Fe1 C15 C16 . . . . 119.2(2) ?
    C17 Fe1 C15 C16 . . . . 37.75(16) ?
    C18 Fe1 C15 C16 . . . . 81.04(17) ?
    C12 Fe1 C15 C16 . . . . -43.7(3) ?
    C13 Fe1 C15 C16 . . . . 163.5(2) ?
    C10 Fe1 C15 C19 . . . . 120.91(16) ?
    C14 Fe1 C15 C19 . . . . 78.17(18) ?
    C11 Fe1 C15 C19 . . . . 163.61(16) ?
    C17 Fe1 C15 C19 . . . . -81.45(17) ?
    C16 Fe1 C15 C19 . . . . -119.2(2) ?
    C18 Fe1 C15 C19 . . . . -38.16(16) ?
    C12 Fe1 C15 C19 . . . . -162.9(3) ?
    C13 Fe1 C15 C19 . . . . 44.3(3) ?
    C19 C15 C16 C17 . . . . 0.1(3) ?
    Fe1 C15 C16 C17 . . . . -59.56(18) ?
    C19 C15 C16 Fe1 . . . . 59.69(18) ?
    C10 Fe1 C16 C17 . . . . -162.26(15) ?
    C14 Fe1 C16 C17 . . . . 162.6(2) ?
    C15 Fe1 C16 C17 . . . . 118.9(2) ?
    C11 Fe1 C16 C17 . . . . -119.03(16) ?
    C19 Fe1 C16 C17 . . . . 81.17(18) ?
    C18 Fe1 C16 C17 . . . . 37.17(17) ?
    C12 Fe1 C16 C17 . . . . -77.12(18) ?
    C13 Fe1 C16 C17 . . . . -42.7(3) ?
    C10 Fe1 C16 C15 . . . . 78.85(18) ?
    C14 Fe1 C16 C15 . . . . 43.7(3) ?
    C11 Fe1 C16 C15 . . . . 122.08(16) ?
    C19 Fe1 C16 C15 . . . . -37.71(17) ?
    C17 Fe1 C16 C15 . . . . -118.9(2) ?
    C18 Fe1 C16 C15 . . . . -81.72(18) ?
    C12 Fe1 C16 C15 . . . . 163.99(15) ?
    C13 Fe1 C16 C15 . . . . -161.6(3) ?
    C15 C16 C17 C18 . . . . -0.4(3) ?
    Fe1 C16 C17 C18 . . . . -59.75(19) ?
    C15 C16 C17 Fe1 . . . . 59.35(18) ?
    C10 Fe1 C17 C18 . . . . 164.1(2) ?
    C14 Fe1 C17 C18 . . . . -42.6(4) ?
    C15 Fe1 C17 C18 . . . . 81.63(19) ?
    C11 Fe1 C17 C18 . . . . -160.80(16) ?
    C19 Fe1 C17 C18 . . . . 37.66(17) ?
    C16 Fe1 C17 C18 . . . . 119.5(2) ?
    C12 Fe1 C17 C18 . . . . -118.44(17) ?
    C13 Fe1 C17 C18 . . . . -76.6(2) ?
    C10 Fe1 C17 C16 . . . . 44.6(3) ?
    C14 Fe1 C17 C16 . . . . -162.1(3) ?
    C15 Fe1 C17 C16 . . . . -37.89(17) ?
    C11 Fe1 C17 C16 . . . . 79.68(18) ?
    C19 Fe1 C17 C16 . . . . -81.86(18) ?
    C18 Fe1 C17 C16 . . . . -119.5(2) ?
    C12 Fe1 C17 C16 . . . . 122.04(16) ?
    C13 Fe1 C17 C16 . . . . 163.86(15) ?
    C16 C17 C18 C19 . . . . 0.5(3) ?
    Fe1 C17 C18 C19 . . . . -58.97(18) ?
    C16 C17 C18 Fe1 . . . . 59.49(18) ?
    C10 Fe1 C18 C17 . . . . -163.1(2) ?
    C14 Fe1 C18 C17 . . . . 163.30(15) ?
    C15 Fe1 C18 C17 . . . . -81.48(19) ?
    C11 Fe1 C18 C17 . . . . 46.0(3) ?
    C19 Fe1 C18 C17 . . . . -119.6(2) ?
    C16 Fe1 C18 C17 . . . . -37.54(16) ?
    C12 Fe1 C18 C17 . . . . 79.91(19) ?
    C13 Fe1 C18 C17 . . . . 121.81(17) ?
    C10 Fe1 C18 C19 . . . . -43.5(3) ?
    C14 Fe1 C18 C19 . . . . -77.11(19) ?
    C15 Fe1 C18 C19 . . . . 38.12(17) ?
    C11 Fe1 C18 C19 . . . . 165.6(2) ?
    C17 Fe1 C18 C19 . . . . 119.6(2) ?
    C16 Fe1 C18 C19 . . . . 82.05(18) ?
    C12 Fe1 C18 C19 . . . . -160.50(16) ?
    C13 Fe1 C18 C19 . . . . -118.59(17) ?
    C16 C15 C19 C18 . . . . 0.2(3) ?
    Fe1 C15 C19 C18 . . . . 59.91(18) ?
    C16 C15 C19 Fe1 . . . . -59.73(19) ?
    C17 C18 C19 C15 . . . . -0.4(3) ?
    Fe1 C18 C19 C15 . . . . -59.62(18) ?
    C17 C18 C19 Fe1 . . . . 59.19(19) ?
    C10 Fe1 C19 C15 . . . . -78.03(18) ?
    C14 Fe1 C19 C15 . . . . -120.14(16) ?
    C11 Fe1 C19 C15 . . . . -44.7(4) ?
    C17 Fe1 C19 C15 . . . . 81.36(18) ?
    C16 Fe1 C19 C15 . . . . 37.66(16) ?
    C18 Fe1 C19 C15 . . . . 118.4(2) ?
    C12 Fe1 C19 C15 . . . . 165.5(2) ?
    C13 Fe1 C19 C15 . . . . -161.82(15) ?
    C10 Fe1 C19 C18 . . . . 163.54(15) ?
    C14 Fe1 C19 C18 . . . . 121.43(16) ?
    C15 Fe1 C19 C18 . . . . -118.4(2) ?
    C11 Fe1 C19 C18 . . . . -163.2(3) ?
    C17 Fe1 C19 C18 . . . . -37.07(17) ?
    C16 Fe1 C19 C18 . . . . -80.76(17) ?
    C12 Fe1 C19 C18 . . . . 47.1(3) ?
    C13 Fe1 C19 C18 . . . . 79.76(18) ?
loop_
    _geom_hbond_atom_site_label_D
    _geom_hbond_atom_site_label_H
    _geom_hbond_atom_site_label_A
    _geom_hbond_site_symmetry_A
    _geom_hbond_distance_DH
    _geom_hbond_distance_HA
    _geom_hbond_distance_DA
    _geom_hbond_angle_DHA
    C7 H7 O3 2_667 0.93 2.54 3.324(3) 142.8
    C14 H14 O2 2_667 0.93 2.67 3.377(3) 133.7
    C3 H3 O1 2_468 0.93 2.66 3.278(3) 124.4
    C17 H17 O1 1_564 0.93 2.68 3.539(3) 154.2
data_global
_journal_date_recd_electronic     2008-08-13
_journal_date_accepted     2008-08-30
_journal_name_full     'Acta Crystallographica, Section E'
_journal_year     2008
_journal_volume     64
_journal_issue     10
_journal_page_first     m1241
_journal_page_last     m1241
_journal_paper_category     QM
_journal_coeditor_code     OM2257
_publ_contact_author_name     'Jun Ye'
_publ_contact_author_address
;
College of Chemistry and Chemical Engineering
Yangzhou University
Yangzhou 225002
People's Republic of China
;
_publ_contact_author_email     yhliuyzu@yahoo.com.cn
_publ_contact_author_fax     '86-514-87975244'
_publ_contact_author_phone     '86-514-87975568'
_publ_section_title
;
(<i>E</i>)-1-Ferrocenyl-3-(3-nitrophenyl)prop-2-en-1-one
;
loop_
    _publ_author_name
    _publ_author_address
    'Liu, Yong-Hong'
;
College of Chemistry and Chemical Engineering
Yangzhou University
Yangzhou 225002
People's Republic of China
;
    'Ye, Jun'
;
College of Chemistry and Chemical Engineering
Yangzhou University
Yangzhou 225002
People's Republic of China
;
    'Liu, Xiao-Lan'
;
College of Chemistry and Chemical Engineering
Yangzhou University
Yangzhou 225002
People's Republic of China
;
    'Liu, Wen-Long'
;
College of Chemistry and Chemical Engineering
Yangzhou University
Yangzhou 225002
People's Republic of China
;
    'Shi, Yao-Cheng'
;
College of Chemistry and Chemical Engineering
Yangzhou University
Yangzhou 225002
People's Republic of China
;
