# Supplementary material for: (E)-1-Ferrocenyl-3-(3-nitro­phen­yl)prop-2-en-1-one
Source: Acta Crystallogr Sect E Struct Rep Online. 2008 Sep 6;64(Pt 10):m1241. doi: 10.1107/S1600536808027815 (PMC2959240; doi:10.1107/S1600536808027815)
Supplement: Supplementary file 2 [file e-64-m1241-Isup2.hkl]

# 
# h,k,l, Fc-squared, Fo-squared, sigma(Fo-squared) and status flag 
# 
data_I
_shelx_title ' YJ112_0m in P-1' 
_shelx_refln_list_code          4 
_shelx_F_calc_maximum      131.82 
_exptl_crystal_F_000       372.00 
_reflns_d_resolution_high  0.8412 
 
loop_ 
 _symmetry_equiv_pos_as_xyz 
 'x, y, z' 
 '-x, -y, -z' 
 
_cell_length_a     5.8691 
_cell_length_b    10.8636 
_cell_length_c    12.6193 
_cell_angle_alpha  77.038 
_cell_angle_beta   81.562 
_cell_angle_gamma  83.565 
 
_shelx_F_squared_multiplier     1.000 
 
loop_ 
 _refln_index_h 
 _refln_index_k 
 _refln_index_l 
 _refln_F_squared_calc 
 _refln_F_squared_meas 
 _refln_F_squared_sigma 
 _refln_observed_status 
   1   0   0     1738.30     1873.87    134.56 o 
   2   0   0      548.13      576.08     19.44 o 
   3   0   0       57.29       40.57      2.40 o 
   4   0   0      559.51      564.47     11.62 o 
   5   0   0       22.38       21.74      2.24 o 
   6   0   0       65.38       61.78      4.98 o 
  -6   1   0      371.11      310.63     10.75 o 
  -5   1   0        0.95        0.00      1.26 o 
  -4   1   0      513.91      451.22     54.04 o 
  -3   1   0      311.26      327.05     14.09 o 
  -2   1   0     1986.09     2118.67     25.21 o 
  -1   1   0     1782.11     1849.71     47.84 o 
   0   1   0      201.37      227.06     27.79 o 
   1   1   0      171.57      204.30      4.81 o 
   2   1   0     1048.71     1112.77     74.70 o 
   3   1   0      160.79      154.03      7.75 o 
   4   1   0      723.87      768.09     70.65 o 
   5   1   0      167.25      176.10     32.99 o 
   6   1   0       50.42       31.11     16.34 o 
  -5   2   0       37.55       34.86      4.37 o 
  -4   2   0      523.44      525.70     49.17 o 
  -3   2   0      355.83      435.73     20.20 o 
  -2   2   0       10.83        6.68      0.66 o 
  -1   2   0       56.61       73.63      2.10 o 
   0   2   0     3085.82     3107.59     11.16 o 
   1   2   0      308.48      342.73     12.01 o 
   2   2   0     1945.82     1898.11     61.31 o 
   3   2   0      325.63      353.25      8.11 o 
   4   2   0      100.54      104.72      3.79 o 
   5   2   0      843.15      912.09    149.86 o 
   6   2   0        0.28        1.48      1.59 o 
  -6   3   0      104.77      128.54      8.39 o 
  -5   3   0       14.68        8.56      2.71 o 
  -4   3   0      655.06      551.79     51.29 o 
  -3   3   0      319.98      439.74     38.11 o 
  -2   3   0     3712.05     4244.67     27.13 o 
  -1   3   0      203.96      269.87     22.11 o 
   0   3   0     1417.19     1536.62     41.22 o 
   1   3   0        2.58        1.80      0.38 o 
   2   3   0      609.62      556.14     43.85 o 
   3   3   0     2949.41     2889.40    160.04 o 
   4   3   0      231.80      252.64      5.94 o 
   5   3   0        2.30        3.58      1.55 o 
   6   3   0        0.23        0.00      1.35 o 
  -6   4   0      166.12      181.66      9.61 o 
  -5   4   0        3.93        2.21      1.08 o 
  -4   4   0      110.85      128.56     11.67 o 
  -3   4   0      559.27      619.34      8.95 o 
  -2   4   0      723.88      821.76     46.43 o 
  -1   4   0     1575.00     1795.89     82.38 o 
   0   4   0      188.21      221.81      7.98 o 
   1   4   0      248.40      268.38     12.35 o 
   2   4   0      886.72      872.59     27.02 o 
   3   4   0      388.21      350.06     25.47 o 
   4   4   0      256.69      292.02      6.55 o 
   5   4   0      598.50      538.15     39.63 o 
   6   4   0       38.49       33.49      5.59 o 
  -6   5   0       92.72       93.93      7.43 o 
  -5   5   0      165.36      121.66      9.74 o 
  -4   5   0      318.79      331.51     23.37 o 
  -3   5   0      321.22      346.32     10.49 o 
  -2   5   0      889.00      970.96     38.62 o 
  -1   5   0      746.74      811.15     16.99 o 
   0   5   0      144.24      142.99      2.63 o 
   1   5   0     1161.34     1050.92    139.26 o 
   2   5   0      242.72      229.85      4.13 o 
   3   5   0     1045.17      937.80    106.06 o 
   4   5   0        0.20        0.70      1.15 o 
   5   5   0      399.10      419.84     11.93 o 
   6   5   0      196.67      220.46     12.76 o 
  -5   6   0       89.89       90.13      6.99 o 
  -4   6   0      116.07      121.83      4.90 o 
  -3   6   0       45.14       50.64      3.27 o 
  -2   6   0      350.93      373.19     15.07 o 
  -1   6   0      486.35      528.36     14.80 o 
   0   6   0      862.32      893.55     27.00 o 
   1   6   0      507.84      522.18     23.99 o 
   2   6   0        0.89        0.66      0.54 o 
   3   6   0      286.92      290.36     15.82 o 
   4   6   0      108.33      133.37     12.23 o 
   5   6   0      521.28      559.12     23.59 o 
   6   6   0      492.43      511.87     19.14 o 
  -5   7   0       56.76       69.19      4.24 o 
  -4   7   0      108.39      121.43      6.29 o 
  -3   7   0      440.54      496.30     19.31 o 
  -2   7   0       68.04       73.88      3.72 o 
  -1   7   0      403.42      401.42     31.81 o 
   0   7   0        9.54        8.08      1.02 o 
   1   7   0      541.57      570.97     24.41 o 
   2   7   0       25.99       22.43      1.46 o 
   3   7   0      223.82      217.37      5.50 o 
   4   7   0      327.72      389.67     26.00 o 
   5   7   0      165.38      159.82      9.70 o 
   6   7   0       47.63       56.45      7.43 o 
  -4   8   0       95.54      106.32      5.34 o 
  -3   8   0      255.85      304.14     31.63 o 
  -2   8   0      295.89      329.88     36.35 o 
  -1   8   0       86.01      100.42     11.40 o 
   0   8   0       54.80       56.20      3.24 o 
   1   8   0      291.28      284.81     18.63 o 
   2   8   0       15.65       15.75      1.59 o 
   3   8   0       27.89       28.50      3.28 o 
   4   8   0       37.57       36.52      5.24 o 
   5   8   0       97.34       84.15      7.60 o 
  -4   9   0      148.57      159.83     12.32 o 
  -3   9   0       27.04       29.60      3.29 o 
  -2   9   0       34.07       32.12      3.00 o 
  -1   9   0      100.52      107.09     12.06 o 
   0   9   0       16.64       14.20      1.91 o 
   1   9   0      280.20      295.56     21.12 o 
   2   9   0       69.44       62.51      7.18 o 
   3   9   0      650.90      720.13     29.14 o 
   4   9   0      110.69      115.95      8.65 o 
   5   9   0      212.21      210.15     11.88 o 
  -3  10   0      395.06      441.20     43.60 o 
  -2  10   0       20.15       22.29      5.24 o 
  -1  10   0      441.77      428.11     39.28 o 
   0  10   0        2.81        3.58      1.57 o 
   1  10   0      242.03      272.49     19.35 o 
   2  10   0      177.53      182.58     13.40 o 
   3  10   0      223.92      246.93     11.80 o 
   4  10   0       66.78       75.41      7.60 o 
  -2  11   0       27.54       27.80      3.23 o 
  -1  11   0      168.67      161.66     14.16 o 
   0  11   0       80.03       79.76      4.89 o 
   1  11   0      660.62      641.21     23.94 o 
   2  11   0      337.70      384.38     14.33 o 
   3  11   0        1.89        0.70      3.06 o 
  -1  12   0      163.82      174.19     19.88 o 
   0  12   0       10.83       11.50      2.35 o 
   1  12   0      136.19      131.50     10.66 o 
  -1 -12   1       21.56       25.52      3.08 o 
   0 -12   1      229.92      229.60      7.75 o 
   1 -12   1        6.49        6.46      2.31 o 
  -3 -11   1       61.61       65.45      7.25 o 
  -2 -11   1      264.89      287.68      8.17 o 
  -1 -11   1       57.40       56.45      6.73 o 
   0 -11   1      238.99      236.10      7.41 o 
   1 -11   1        8.04        8.45      2.22 o 
   2 -11   1       22.00       24.15      3.28 o 
  -4 -10   1       72.57       76.81      7.51 o 
  -3 -10   1      284.07      304.38     28.01 o 
  -2 -10   1      218.83      223.80      6.77 o 
  -1 -10   1       14.40       16.20      1.82 o 
   0 -10   1      432.05      421.84      9.00 o 
   1 -10   1       13.12       15.16      2.50 o 
   2 -10   1     1192.62     1342.30    109.53 o 
   3 -10   1      401.26      410.73     55.84 o 
  -5  -9   1       53.06       57.15      7.51 o 
  -4  -9   1      219.79      212.68     11.45 o 
  -3  -9   1       43.33       44.53      3.33 o 
  -2  -9   1      208.00      193.00     13.88 o 
  -1  -9   1        6.76        8.78      1.38 o 
   0  -9   1      331.45      333.34     11.10 o 
   1  -9   1       36.42       41.79      4.59 o 
   2  -9   1       62.34       65.53      8.78 o 
   3  -9   1      129.26      134.79     16.03 o 
   4  -9   1      144.70      179.54     10.14 o 
  -5  -8   1      184.00      184.20     11.45 o 
  -4  -8   1      229.49      256.94     24.38 o 
  -3  -8   1       14.62       13.01      2.04 o 
  -2  -8   1      342.18      354.20      9.59 o 
  -1  -8   1        1.89        1.92      0.86 o 
   0  -8   1       52.53       67.45      3.09 o 
   1  -8   1       13.16       13.85      1.93 o 
   2  -8   1      485.31      520.37     53.83 o 
   3  -8   1      231.66      250.30     32.81 o 
   4  -8   1       95.59      113.08      5.62 o 
  -5  -7   1      178.97      176.16     10.92 o 
  -4  -7   1      388.76      429.97     32.90 o 
  -3  -7   1       99.81      105.58      6.90 o 
  -2  -7   1      203.93      200.60      6.65 o 
  -1  -7   1        1.72        1.19      1.33 o 
   0  -7   1     2578.96     2851.93     50.80 o 
   1  -7   1      211.02      230.00     10.94 o 
   2  -7   1      276.31      292.66      8.96 o 
   3  -7   1      179.22      185.71      7.43 o 
   4  -7   1       30.25       36.33      3.32 o 
   5  -7   1       95.40      109.81      5.35 o 
  -6  -6   1      340.92      377.04     16.25 o 
  -5  -6   1      189.14      198.24     11.45 o 
  -4  -6   1      372.49      358.76     23.77 o 
  -3  -6   1       75.93       72.89      6.64 o 
  -2  -6   1       26.07       20.43      1.37 o 
  -1  -6   1      709.90      731.70     32.93 o 
   0  -6   1       35.41       29.81      1.63 o 
   1  -6   1      298.01      316.26     12.98 o 
   2  -6   1      269.18      289.15      6.69 o 
   3  -6   1      240.66      263.99      7.01 o 
   4  -6   1      248.49      281.43      7.58 o 
   5  -6   1        7.36        9.87      2.00 o 
  -6  -5   1      276.51      276.41     24.86 o 
  -5  -5   1        9.76       12.28      2.20 o 
  -4  -5   1      379.18      417.77     22.46 o 
  -3  -5   1       17.25       17.05      3.15 o 
  -2  -5   1     3449.60     3278.02     92.50 o 
  -1  -5   1      132.77      112.47      2.56 o 
   0  -5   1      420.49      441.43      5.99 o 
   1  -5   1     1220.46     1425.83     67.30 o 
   2  -5   1     1597.14     2054.99     94.82 o 
   3  -5   1      199.89      248.53      6.61 o 
   4  -5   1        2.01        1.33      1.18 o 
   5  -5   1      254.58      220.23     19.27 o 
   6  -5   1        4.40        9.00      3.41 o 
  -6  -4   1      159.74      159.42     32.59 o 
  -5  -4   1        6.90        8.23      1.82 o 
  -4  -4   1     1002.31     1164.67     96.16 o 
  -3  -4   1     1515.50     1675.99     40.59 o 
  -2  -4   1      365.08      327.30     17.59 o 
  -1  -4   1      298.87      308.26      6.07 o 
   0  -4   1     1734.18     1835.60     20.83 o 
   1  -4   1     1483.93     1758.39     93.06 o 
   2  -4   1      871.26     1048.50     23.70 o 
   3  -4   1     1047.48     1145.46     12.85 o 
   4  -4   1        7.01        5.92      1.42 o 
   5  -4   1       75.22       83.07      9.44 o 
   6  -4   1        5.52        3.84      2.71 o 
  -6  -3   1       66.46       62.68     15.51 o 
  -5  -3   1      758.54      816.79     96.99 o 
  -4  -3   1        4.24        4.85      1.44 o 
  -3  -3   1     1648.19     1635.15     34.65 o 
  -2  -3   1      368.53      348.49     10.44 o 
  -1  -3   1     1880.91     1826.05      7.96 o 
   0  -3   1        5.11        5.40      0.57 o 
   1  -3   1     1007.33     1129.98     19.92 o 
   2  -3   1        4.65        8.72      1.92 o 
   3  -3   1      931.57     1170.38     47.33 o 
   4  -3   1      107.32       85.37      3.61 o 
   5  -3   1      418.10      320.60     35.17 o 
   6  -3   1       58.30       51.82      5.59 o 
  -6  -2   1       84.97       90.88     15.77 o 
  -5  -2   1      360.35      377.45     43.38 o 
  -4  -2   1      717.03      819.24     55.49 o 
  -3  -2   1      689.14      702.90      8.34 o 
  -2  -2   1     1047.39     1047.80     30.63 o 
  -1  -2   1     1628.90     1784.91     23.96 o 
   0  -2   1       54.94       68.21      2.34 o 
   1  -2   1     3880.09     4584.77     39.77 o 
   2  -2   1       53.72       57.80      2.42 o 
   3  -2   1       25.88       11.24      1.06 o 
   4  -2   1        0.16        0.04      0.68 o 
   5  -2   1      577.75      639.09     15.73 o 
   6  -2   1       76.71       54.18      5.59 o 
  -6  -1   1      218.59      134.72    104.24 o 
  -5  -1   1      669.06      764.83    147.10 o 
  -4  -1   1       82.97      102.33     10.57 o 
  -3  -1   1      725.06      634.22     33.11 o 
  -2  -1   1      162.81      162.37      3.33 o 
  -1  -1   1     2050.31     2322.65    125.00 o 
   0  -1   1      391.49      466.14      7.26 o 
   1  -1   1     4579.13     5465.30     89.90 o 
   2  -1   1       79.53       58.40      5.88 o 
   3  -1   1     1009.46     1096.76     17.77 o 
   4  -1   1       12.86       10.60      1.60 o 
   5  -1   1     1291.23     1344.29     52.56 o 
  -6   0   1       20.79       15.99      3.32 o 
  -5   0   1     1014.11     1102.65    166.89 o 
  -4   0   1        5.76        5.46      1.30 o 
  -3   0   1      297.75      250.40     12.55 o 
  -2   0   1      417.26      389.87     16.84 o 
  -1   0   1    17376.17    11772.01     69.20 o 
   0   0   1      343.27      386.18      3.01 o 
   1   0   1    10806.66     8771.94    194.68 o 
   2   0   1        3.17        4.92      3.62 o 
   3   0   1      356.83      360.24      9.26 o 
   4   0   1       12.65       19.28      1.49 o 
   5   0   1      133.53      189.79      8.39 o 
   6   0   1      173.03      145.92      7.17 o 
  -6   1   1        1.89        2.27      2.27 o 
  -5   1   1      101.03      111.61     17.87 o 
  -4   1   1      165.79      170.35     13.11 o 
  -3   1   1      385.51      350.27     13.41 o 
  -2   1   1      332.88      361.36      4.93 o 
  -1   1   1     2935.20     3059.09     43.96 o 
   0   1   1     1051.80     1058.51      7.86 o 
   1   1   1     3205.49     3193.95     71.72 o 
   2   1   1      822.50      830.89     31.66 o 
   3   1   1      607.17      652.66     35.87 o 
   4   1   1     1080.36     1033.73     47.11 o 
   5   1   1        2.56        8.08      1.64 o 
   6   1   1       24.32       30.83      7.73 o 
  -6   2   1        6.69        2.80      2.27 o 
  -5   2   1      946.18     1022.43     20.36 o 
  -4   2   1       50.97       39.81      3.08 o 
  -3   2   1      219.35      173.44      7.31 o 
  -2   2   1      347.97      418.36      7.40 o 
  -1   2   1      812.90      868.95     17.87 o 
   0   2   1      635.50      704.85     39.18 o 
   1   2   1      953.29      980.58     41.13 o 
   2   2   1      345.70      330.20     14.81 o 
   3   2   1     1099.72     1086.95     45.50 o 
   4   2   1     1309.99     1240.92     85.63 o 
   5   2   1       20.72       26.54      2.42 o 
   6   2   1      471.54      472.01    105.82 o 
  -6   3   1        0.01        0.00      1.83 o 
  -5   3   1      451.24      444.15     13.37 o 
  -4   3   1        1.89        1.55      0.90 o 
  -3   3   1     1737.21     1981.59    130.00 o 
  -2   3   1      470.48      521.88     26.21 o 
  -1   3   1     1857.67     1815.66     14.07 o 
   0   3   1     1883.60     2168.03     52.78 o 
   1   3   1     3913.21     4220.10     35.97 o 
   2   3   1     1074.81     1091.37     98.67 o 
   3   3   1      422.79      412.36     27.66 o 
   4   3   1      894.51      999.34     28.53 o 
   5   3   1       67.02       65.28      7.08 o 
   6   3   1      155.33      158.00     35.08 o 
  -6   4   1        6.80       12.67      3.67 o 
  -5   4   1        1.01        2.53      2.18 o 
  -4   4   1        2.70        2.16      1.08 o 
  -3   4   1      872.45      912.73     25.78 o 
  -2   4   1      124.19      121.51      3.63 o 
  -1   4   1       73.21       86.96      3.54 o 
   0   4   1       65.63       58.33      1.46 o 
   1   4   1     1062.24     1158.62     34.86 o 
   2   4   1      926.01      813.37     41.63 o 
   3   4   1       46.84       50.20      4.01 o 
   4   4   1      692.98      663.06      8.94 o 
   5   4   1       56.02       61.12      5.29 o 
   6   4   1       73.38       78.20      7.60 o 
  -6   5   1        0.48        2.10      2.53 o 
  -5   5   1      385.83      392.51     13.72 o 
  -4   5   1        0.50        0.84      1.09 o 
  -3   5   1      743.60      810.76     31.41 o 
  -2   5   1     1146.19     1367.72     35.56 o 
  -1   5   1      655.58      572.04     52.28 o 
   0   5   1      438.89      417.27      6.80 o 
   1   5   1      120.51      127.07     10.38 o 
   2   5   1      745.64      733.26     27.73 o 
   3   5   1       56.61       52.39      5.40 o 
   4   5   1      494.87      486.03     38.23 o 
   5   5   1      407.62      479.91      9.31 o 
   6   5   1      726.52      841.29     23.59 o 
  -5   6   1       86.43       90.22      8.83 o 
  -4   6   1        4.57       10.19      1.82 o 
  -3   6   1      200.38      200.76     11.58 o 
  -2   6   1      732.01      745.09     32.72 o 
  -1   6   1      174.69      139.92      6.79 o 
   0   6   1     1096.09     1049.18     26.88 o 
   1   6   1      121.18      123.47      4.12 o 
   2   6   1     1004.92     1061.55     57.16 o 
   3   6   1        7.65        7.10      1.07 o 
   4   6   1      189.88      228.03     22.63 o 
   5   6   1      814.10      837.88     20.80 o 
   6   6   1      237.36      280.49     14.07 o 
  -5   7   1       72.52       62.09      4.59 o 
  -4   7   1      455.68      476.17      9.85 o 
  -3   7   1       83.58      100.88      5.46 o 
  -2   7   1       39.10       38.26      6.29 o 
  -1   7   1       36.72       35.92      2.31 o 
   0   7   1      578.66      563.46     27.03 o 
   1   7   1      233.23      241.52     17.38 o 
   2   7   1      435.08      426.84     16.17 o 
   3   7   1      423.90      389.46     67.86 o 
   4   7   1       57.99       51.73      5.16 o 
   5   7   1       33.20       36.79      5.24 o 
   6   7   1      212.75      215.04     12.58 o 
  -4   8   1      212.85      250.14     20.93 o 
  -3   8   1       68.62       62.63      4.94 o 
  -2   8   1      120.49      131.69     20.67 o 
  -1   8   1      104.77       94.02      8.74 o 
   0   8   1      371.00      365.83     19.50 o 
   1   8   1        0.94        1.42      0.81 o 
   2   8   1      195.54      214.64     18.24 o 
   3   8   1       15.75       17.18      2.04 o 
   4   8   1      232.09      215.04     10.22 o 
   5   8   1       76.83       83.27      7.60 o 
  -4   9   1      163.45      175.61      6.73 o 
  -3   9   1       60.56       73.27      9.92 o 
  -2   9   1      257.88      272.54     43.78 o 
  -1   9   1        5.27        6.66      1.53 o 
   0   9   1      488.73      444.98     17.08 o 
   1   9   1      585.59      640.13     48.61 o 
   2   9   1      538.93      579.06     41.01 o 
   3   9   1      316.39      318.06     12.50 o 
   4   9   1      211.52      205.34     10.57 o 
   5   9   1       11.99       21.32      4.72 o 
  -3  10   1        0.15        0.00      1.57 o 
  -2  10   1      186.46      175.48     18.79 o 
  -1  10   1       73.91       68.29     11.62 o 
   0  10   1       87.61       86.92      3.89 o 
   1  10   1       18.08       16.69      1.98 o 
   2  10   1      270.75      277.07     54.00 o 
   3  10   1      259.03      291.58     12.84 o 
   4  10   1      373.56      348.12     14.24 o 
  -2  11   1       14.92       13.70      2.80 o 
  -1  11   1       12.49       11.09      2.11 o 
   0  11   1      875.49      803.86     48.23 o 
   1  11   1      370.65      357.44     28.84 o 
   2  11   1      110.20       77.78     38.80 o 
   3  11   1      406.51      451.23     16.17 o 
   4  11   1       36.74       44.21      6.20 o 
  -1  12   1      434.33      403.11     30.15 o 
   0  12   1      134.69      128.21      5.48 o 
   1  12   1      115.00       98.30      6.64 o 
  -1 -12   2      109.58      107.47     11.62 o 
   0 -12   2       33.19       28.59      3.36 o 
  -3 -11   2      215.63      216.09     11.71 o 
  -2 -11   2       44.16       44.98      3.91 o 
  -1 -11   2      245.53      250.46     21.28 o 
   0 -11   2        0.43        1.42      1.59 o 
   1 -11   2      139.52      152.75     14.24 o 
   2 -11   2       18.52       20.67      3.13 o 
  -4 -10   2        4.29        2.97      3.23 o 
  -3 -10   2      151.26      145.18      9.39 o 
  -2 -10   2       12.67       14.89      2.44 o 
  -1 -10   2      294.41      284.79     13.65 o 
   0 -10   2       27.08       26.72      2.89 o 
   1 -10   2      350.01      347.20     22.89 o 
   2 -10   2       67.68       68.59     11.01 o 
   3 -10   2      407.25      417.49     38.10 o 
  -4  -9   2       85.45       98.36     15.16 o 
  -3  -9   2      119.30      110.50      6.68 o 
  -2  -9   2        0.03        0.10      1.33 o 
  -1  -9   2      297.83      255.65     49.68 o 
   0  -9   2       74.51       84.98      4.24 o 
   1  -9   2      322.71      335.15     12.23 o 
   2  -9   2      187.49      190.66     19.57 o 
   3  -9   2       37.56       47.81      4.00 o 
   4  -9   2      221.36      220.46      9.96 o 
  -5  -8   2      311.11      317.71     14.68 o 
  -4  -8   2       69.82       76.13      4.53 o 
  -3  -8   2      803.68      861.56     79.30 o 
  -2  -8   2      105.42      106.11      8.76 o 
  -1  -8   2       19.26       12.55      4.54 o 
   0  -8   2        7.08        8.10      1.25 o 
   1  -8   2      242.12      255.59      6.83 o 
   2  -8   2      167.42      177.43     16.12 o 
   3  -8   2      124.35      135.19     10.88 o 
   4  -8   2      226.97      247.15     10.31 o 
  -5  -7   2      620.64      634.44     14.46 o 
  -4  -7   2      105.87      110.99     11.18 o 
  -3  -7   2      254.93      242.10     15.95 o 
  -2  -7   2      282.22      283.63     10.11 o 
  -1  -7   2      742.24      729.08      7.74 o 
   0  -7   2       27.83       26.78      1.78 o 
   1  -7   2      217.44      239.94     12.71 o 
   2  -7   2       64.89       66.70      3.73 o 
   3  -7   2       76.27       89.14      7.43 o 
   4  -7   2        0.79        2.99      1.60 o 
   5  -7   2        1.81        2.58      3.06 o 
  -6  -6   2       15.37       17.52      3.02 o 
  -5  -6   2      203.26      208.63      7.17 o 
  -4  -6   2        0.54        0.78      1.39 o 
  -3  -6   2       88.86       95.06      5.55 o 
  -2  -6   2       16.19       15.48      1.24 o 
  -1  -6   2      610.57      630.97     21.03 o 
   0  -6   2      437.28      456.76     14.16 o 
   1  -6   2      602.99      664.30     43.26 o 
   2  -6   2      708.72      753.73     19.31 o 
   3  -6   2      896.62      970.87     57.85 o 
   4  -6   2      108.84      124.43      5.46 o 
   5  -6   2       10.12       12.64      2.31 o 
  -6  -5   2        0.20        0.45      1.53 o 
  -5  -5   2      374.64      364.29     27.31 o 
  -4  -5   2      203.36      218.87     23.29 o 
  -3  -5   2     1593.44     1747.11    101.75 o 
  -2  -5   2      340.00      325.66     10.98 o 
  -1  -5   2      853.19      875.42     20.69 o 
   0  -5   2     2683.28     3174.64     29.40 o 
   1  -5   2     1217.52     1419.25     93.06 o 
   2  -5   2      551.18      573.05      6.77 o 
   3  -5   2      290.63      302.55      7.07 o 
   4  -5   2      200.61      219.08      6.51 o 
   5  -5   2       57.20       45.14      5.72 o 
   6  -5   2      161.31      148.63      8.74 o 
  -6  -4   2       30.50       30.27      3.26 o 
  -5  -4   2      300.10      330.57      8.48 o 
  -4  -4   2      373.82      403.86     14.72 o 
  -3  -4   2      155.93      146.49      4.37 o 
  -2  -4   2     1736.15     1865.62     45.00 o 
  -1  -4   2     2107.80     2171.09     29.67 o 
   0  -4   2     1432.29     1553.17     10.35 o 
   1  -4   2       66.17       74.90      2.12 o 
   2  -4   2     1774.76     1929.60     20.45 o 
   3  -4   2        0.18        0.44      0.73 o 
   4  -4   2      132.73      132.64      6.99 o 
   5  -4   2        6.03        7.08      1.66 o 
   6  -4   2      163.53      171.53      9.52 o 
  -6  -3   2      150.43      139.54     22.24 o 
  -5  -3   2      135.70      124.56     17.34 o 
  -4  -3   2      895.71     1032.40     12.45 o 
  -3  -3   2      229.74      242.50     22.41 o 
  -2  -3   2     1971.88     1960.81     11.71 o 
  -1  -3   2      547.08      569.87      7.45 o 
   0  -3   2      700.05      837.91     16.67 o 
   1  -3   2      848.15      921.57     17.21 o 
   2  -3   2     1017.99     1193.49     63.55 o 
   3  -3   2      129.56      144.12      8.48 o 
   4  -3   2      656.06      689.17     56.72 o 
   5  -3   2      103.82       98.22     11.80 o 
   6  -3   2      126.05      136.40      8.39 o 
  -6  -2   2        3.45        2.43      1.84 o 
  -5  -2   2      400.32      482.35     79.86 o 
  -4  -2   2      456.91      485.60      8.49 o 
  -3  -2   2      206.97      208.23     10.57 o 
  -2  -2   2      271.79      201.38     12.84 o 
  -1  -2   2       35.13       38.16      1.18 o 
   0  -2   2     4924.59     5907.47     56.14 o 
   1  -2   2      252.40      273.19      4.85 o 
   2  -2   2      179.97      190.05      3.17 o 
   3  -2   2      169.94      197.17     10.14 o 
   4  -2   2      858.12      949.10     72.04 o 
   5  -2   2       78.80       58.00      5.81 o 
   6  -2   2      297.99      287.48     11.62 o 
  -6  -1   2      185.81      194.42      9.09 o 
  -5  -1   2        8.86       11.28      3.45 o 
  -4  -1   2      111.24      134.39     13.41 o 
  -3  -1   2      222.29      252.73     19.22 o 
  -2  -1   2     1916.53     1965.27     62.65 o 
  -1  -1   2      554.40      594.52     21.77 o 
   0  -1   2     8364.83     9037.47     93.38 o 
   1  -1   2     3851.72     4133.22    118.66 o 
   2  -1   2      797.64      879.92     24.18 o 
   3  -1   2      676.04      763.66     16.53 o 
   4  -1   2      341.48      311.35     18.25 o 
   5  -1   2      332.25      333.48     30.01 o 
   6  -1   2      154.58      165.76      9.00 o 
  -6   0   2      324.23      315.00     11.27 o 
  -5   0   2      174.62      210.41     43.43 o 
  -4   0   2     1062.79     1127.87    193.28 o 
  -3   0   2        1.18        1.26      0.38 o 
  -2   0   2       38.87       20.34      3.49 o 
  -1   0   2      325.15      251.14     39.02 o 
   0   0   2     7713.07     8249.20    354.72 o 
   1   0   2       10.62        8.10      0.60 o 
   2   0   2      260.47      260.50     19.27 o 
   3   0   2      402.92      349.63    161.69 o 
   4   0   2      581.50      405.45    189.97 o 
   5   0   2      351.36      354.99     16.56 o 
   6   0   2       94.66      103.81     24.25 o 
  -6   1   2      108.01      110.01      6.90 o 
  -5   1   2      182.61      169.95      7.86 o 
  -4   1   2      678.07      679.53    109.92 o 
  -3   1   2        0.03        0.00      0.45 o 
  -2   1   2      736.54      665.46     72.87 o 
  -1   1   2       82.71      111.01     11.97 o 
   0   1   2     3368.78     3172.41    167.52 o 
   1   1   2      272.73      293.31     12.25 o 
   2   1   2     2000.46     2273.95     48.81 o 
   3   1   2     3648.89     3775.52     23.38 o 
   4   1   2      275.52      307.63      4.92 o 
   5   1   2      268.04      253.39     38.75 o 
   6   1   2       69.36       52.95      9.96 o 
  -6   2   2      189.96      176.33      8.48 o 
  -5   2   2        0.02        0.00      1.31 o 
  -4   2   2      263.00      252.56     21.00 o 
  -3   2   2       39.10       43.21      2.81 o 
  -2   2   2     1699.52     1788.16     92.81 o 
  -1   2   2      324.07      303.95     18.53 o 
   0   2   2     2888.97     2958.41     32.11 o 
   1   2   2     6984.17     6407.18    103.72 o 
   2   2   2      210.21      173.46      3.25 o 
   3   2   2     1435.80     1443.21     24.83 o 
   4   2   2        0.44        0.65      0.69 o 
   5   2   2      486.51      460.75     47.05 o 
   6   2   2       33.28       22.44     10.05 o 
  -6   3   2      201.37      183.67      8.39 o 
  -5   3   2        0.04        0.96      1.92 o 
  -4   3   2      514.02      470.67     24.86 o 
  -3   3   2      178.62      189.66      8.70 o 
  -2   3   2     1933.52     1973.10     45.18 o 
  -1   3   2      260.92      243.85     27.00 o 
   0   3   2    13214.20    12123.95    133.94 o 
   1   3   2    11954.63    12715.88     41.82 o 
   2   3   2      252.91      242.99     35.65 o 
   3   3   2     1680.61     1699.75     84.72 o 
   4   3   2        4.52        3.39      0.84 o 
   5   3   2      604.86      606.11     58.85 o 
   6   3   2        1.68        0.00      2.71 o 
  -5   4   2        3.39        1.40      2.01 o 
  -4   4   2      723.36      674.74     21.71 o 
  -3   4   2        3.36        3.32      1.05 o 
  -2   4   2      752.85      692.54      8.12 o 
  -1   4   2      186.59      173.01      7.56 o 
   0   4   2     2425.10     2297.68     92.69 o 
   1   4   2     1098.82     1147.77     22.79 o 
   2   4   2       53.44       57.51      1.85 o 
   3   4   2     1429.31     1419.96    121.96 o 
   4   4   2        2.64        3.10      1.19 o 
   5   4   2      209.99      210.41      9.96 o 
   6   4   2       38.43       48.76      6.29 o 
  -5   5   2       15.39       11.18      3.15 o 
  -4   5   2      215.15      195.01      5.27 o 
  -3   5   2      309.01      308.36      6.47 o 
  -2   5   2     2012.50     2080.70     24.03 o 
  -1   5   2     1715.19     1596.23     39.10 o 
   0   5   2       45.71       31.55      2.62 o 
   1   5   2     1006.08      968.12     12.88 o 
   2   5   2       14.69       17.93      1.05 o 
   3   5   2      599.01      573.72     38.66 o 
   4   5   2        1.40        0.68      1.01 o 
   5   5   2      312.32      304.34     12.32 o 
   6   5   2       83.83       80.74      7.86 o 
  -5   6   2       35.74       42.99      4.98 o 
  -4   6   2       65.07       71.86      3.67 o 
  -3   6   2      408.53      430.97     13.76 o 
  -2   6   2       57.62       80.88      8.04 o 
  -1   6   2      194.74      180.40      4.38 o 
   0   6   2      106.65       87.33      5.35 o 
   1   6   2     3293.79     3235.43     49.60 o 
   2   6   2       17.58       17.36      1.56 o 
   3   6   2       58.50       50.66      3.03 o 
   4   6   2        1.00        1.92      2.10 o 
   5   6   2      659.14      642.33     18.00 o 
   6   6   2      167.63      178.17     11.45 o 
  -5   7   2      121.00      134.48      8.83 o 
  -4   7   2      215.45      217.16      6.46 o 
  -3   7   2      187.29      187.61     10.40 o 
  -2   7   2       78.74       81.77      3.60 o 
  -1   7   2      515.54      477.82     31.85 o 
   0   7   2      290.05      242.17     13.34 o 
   1   7   2     1598.74     1525.41     51.99 o 
   2   7   2      202.28      202.33     13.91 o 
   3   7   2      403.16      302.12     54.52 o 
   4   7   2      215.86      219.15     10.05 o 
   5   7   2       86.12       92.80      7.51 o 
   6   7   2        8.93       10.40      4.37 o 
  -4   8   2       75.74       82.45      4.38 o 
  -3   8   2      273.09      295.76     17.13 o 
  -2   8   2       48.26       52.37      5.99 o 
  -1   8   2      124.54      103.75     14.50 o 
   0   8   2       14.09       13.82      2.10 o 
   1   8   2      759.33      670.28     32.40 o 
   2   8   2       11.79       10.93      1.40 o 
   3   8   2      143.60      121.82     22.89 o 
   4   8   2       36.29       38.88      5.33 o 
   5   8   2       86.34       80.04      7.43 o 
  -4   9   2        8.14        8.60      2.10 o 
  -3   9   2      293.64      292.33     42.68 o 
  -2   9   2        7.05        9.88      1.87 o 
  -1   9   2      238.38      214.87     17.13 o 
   0   9   2      231.35      183.55     22.85 o 
   1   9   2      460.60      416.06     21.08 o 
   2   9   2      142.62      154.49      7.60 o 
   3   9   2      364.25      353.71     12.50 o 
   4   9   2      280.31      292.72     12.76 o 
   5   9   2      227.79      201.67     11.45 o 
  -3  10   2       59.66       63.21      7.86 o 
  -2  10   2       26.67       24.90      4.06 o 
  -1  10   2      402.75      343.18     66.02 o 
   0  10   2       38.66       36.62      3.89 o 
   1  10   2      135.35      126.70      8.13 o 
   2  10   2      378.43      282.43    104.72 o 
   3  10   2      276.79      290.97     12.32 o 
   4  10   2       53.77       51.82      6.55 o 
  -2  11   2      100.99       86.49     18.92 o 
  -1  11   2       78.95       62.50     16.43 o 
   0  11   2      171.49      138.60     25.30 o 
   1  11   2      286.91      244.31      9.44 o 
   2  11   2      358.02      308.01     10.57 o 
   3  11   2       77.22       94.89      8.30 o 
   4  11   2      399.84      422.65     17.13 o 
  -1  12   2      177.04      152.92     32.68 o 
   0  12   2      192.48      178.08      8.91 o 
   1  12   2      154.82      136.31      7.95 o 
   2  12   2      107.18      107.04      6.90 o 
   3  12   2        0.67        0.00      2.97 o 
  -2 -11   3       65.00       75.35      4.87 o 
  -1 -11   3       34.75       30.18     11.45 o 
   0 -11   3      303.09      320.50     15.73 o 
   1 -11   3        0.22        0.00      1.62 o 
   2 -11   3      128.96      141.37     14.11 o 
  -3 -10   3       90.32       91.20      5.27 o 
  -2 -10   3      640.54      665.38     23.55 o 
  -1 -10   3       12.06        6.84      3.58 o 
   0 -10   3      122.78      122.20      5.58 o 
   1 -10   3       10.71       10.37      2.41 o 
   2 -10   3      438.46      472.69     34.43 o 
   3 -10   3       11.79       11.99      2.71 o 
  -4  -9   3      329.37      377.98     63.31 o 
  -3  -9   3       98.61      108.00     16.12 o 
  -2  -9   3      107.05      108.31      7.69 o 
  -1  -9   3       72.33       60.54     11.60 o 
   0  -9   3      614.47      636.48     19.26 o 
   1  -9   3       24.07       24.88      2.79 o 
   2  -9   3      235.07      240.91      7.79 o 
   3  -9   3      236.64      233.91     13.54 o 
   4  -9   3      127.38      139.48      9.35 o 
  -5  -8   3       24.77       18.96      3.21 o 
  -4  -8   3      415.06      434.45     56.75 o 
  -3  -8   3        8.22        8.71      2.07 o 
  -2  -8   3      251.10      246.64     16.60 o 
  -1  -8   3        1.56        2.13      1.01 o 
   0  -8   3      399.45      422.87      7.10 o 
   1  -8   3       96.64       95.73      6.82 o 
   2  -8   3      299.86      300.99     14.68 o 
   3  -8   3      936.15      992.11     15.57 o 
   4  -8   3        2.71        3.84      1.92 o 
  -5  -7   3      166.18      165.74     12.50 o 
  -4  -7   3      646.11      677.38     49.28 o 
  -3  -7   3      157.27      147.29     10.49 o 
  -2  -7   3      234.54      232.40     12.63 o 
  -1  -7   3       80.24       90.25      3.06 o 
   0  -7   3      187.45      205.48      6.73 o 
   1  -7   3      202.65      210.18     10.27 o 
   2  -7   3        9.35        9.00      1.85 o 
   3  -7   3      444.11      481.46     26.43 o 
   4  -7   3      171.55      185.43      7.04 o 
   5  -7   3      231.46      246.76      8.16 o 
  -5  -6   3        3.52        3.14      1.85 o 
  -4  -6   3      455.74      460.86     18.26 o 
  -3  -6   3       47.07       55.76      6.64 o 
  -2  -6   3      693.57      693.25      7.64 o 
  -1  -6   3      557.04      584.22     10.40 o 
   0  -6   3      493.28      513.99      9.89 o 
   1  -6   3      507.86      564.35     26.77 o 
   2  -6   3     1137.72     1266.17     67.77 o 
   3  -6   3      988.04     1067.40     14.46 o 
   4  -6   3      193.57      189.88      6.82 o 
   5  -6   3       47.43       52.93      3.98 o 
  -6  -5   3      213.84      240.79     31.76 o 
  -5  -5   3      131.91      129.51     10.27 o 
  -4  -5   3      134.90      136.31      5.16 o 
  -3  -5   3      249.23      261.96     12.15 o 
  -2  -5   3      854.38      935.93     28.69 o 
  -1  -5   3      849.71      887.18     13.41 o 
   0  -5   3     1561.67     1850.84     23.57 o 
   1  -5   3     4123.39     4634.95     19.32 o 
   2  -5   3       68.98       82.38      2.72 o 
   3  -5   3      298.08      313.56     11.05 o 
   4  -5   3      113.25      103.72      6.90 o 
   5  -5   3       88.42       80.75      5.68 o 
  -6  -4   3      206.29      219.76     41.51 o 
  -5  -4   3      132.79      131.50      5.33 o 
  -4  -4   3        1.07        1.25      1.20 o 
  -3  -4   3     1207.99     1278.10     60.38 o 
  -2  -4   3      653.66      692.39     14.21 o 
  -1  -4   3      877.20      905.92      8.83 o 
   0  -4   3      921.35     1084.32     19.68 o 
   1  -4   3      380.27      371.18      4.75 o 
   2  -4   3      119.80      127.35      3.04 o 
   3  -4   3      359.04      391.25     19.91 o 
   4  -4   3        3.85        6.23      1.65 o 
   5  -4   3      487.45      480.85     14.59 o 
   6  -4   3        5.02        3.58      2.53 o 
  -6  -3   3        1.58        0.75      1.68 o 
  -5  -3   3      277.95      289.20     39.10 o 
  -4  -3   3       50.61       60.80      5.55 o 
  -3  -3   3      676.77      721.11     22.02 o 
  -2  -3   3     1803.36     1945.10     25.36 o 
  -1  -3   3     2754.86     2972.12     17.14 o 
   0  -3   3     1847.58     2125.29     52.39 o 
   1  -3   3     2438.40     2653.53     61.33 o 
   2  -3   3        0.00        3.56      2.78 o 
   3  -3   3      579.62      614.99     12.92 o 
   4  -3   3      225.07      251.51     17.66 o 
   5  -3   3      349.13      344.36     11.88 o 
   6  -3   3      144.87      160.25      8.91 o 
  -6  -2   3      157.72      180.11     28.49 o 
  -5  -2   3      163.86      179.93     23.55 o 
  -4  -2   3      148.81      174.86     16.47 o 
  -3  -2   3      916.78      906.52     10.14 o 
  -2  -2   3      728.31      857.17     12.03 o 
  -1  -2   3      557.18      607.21     22.33 o 
   0  -2   3       72.00       80.58      3.23 o 
   1  -2   3      466.89      453.63      4.48 o 
   2  -2   3      577.47      632.11     12.26 o 
   3  -2   3      391.19      433.06     28.77 o 
   4  -2   3      160.33      163.12     20.43 o 
   5  -2   3      361.17      374.08      8.02 o 
   6  -2   3       59.15       71.39      6.29 o 
  -6  -1   3       63.26       52.99     11.75 o 
  -5  -1   3      240.83      300.22     39.01 o 
  -4  -1   3       48.99       49.47      5.90 o 
  -3  -1   3      153.84      117.08      5.77 o 
  -2  -1   3     1264.03     1439.18     42.70 o 
  -1  -1   3      949.27      967.44     38.26 o 
   0  -1   3     2103.95     2297.34     36.14 o 
   1  -1   3     1334.15     1692.30     96.83 o 
   2  -1   3      175.25      119.07     28.32 o 
   3  -1   3       10.71        5.90      0.88 o 
   4  -1   3      306.53      339.57     22.95 o 
   5  -1   3      653.27      670.15     38.24 o 
   6  -1   3      145.62      132.90      8.13 o 
  -6   0   3        5.30        2.18      2.27 o 
  -5   0   3      318.30      412.83     86.90 o 
  -4   0   3     1637.39     1793.13    227.67 o 
  -3   0   3      377.08      295.81     36.55 o 
  -2   0   3      269.75      191.53     76.76 o 
  -1   0   3     1444.96     1600.17     90.87 o 
   0   0   3        1.59        4.17      1.32 o 
   1   0   3     2759.73     2968.21     12.76 o 
   2   0   3      439.56      474.94     24.99 o 
   3   0   3      604.18      521.09     56.36 o 
   4   0   3      532.21      492.09     14.88 o 
   5   0   3       13.51        0.21      0.58 o 
   6   0   3       64.10       62.40     44.39 o 
  -6   1   3       31.70       38.45      4.63 o 
  -5   1   3     1347.71     1229.86     20.10 o 
  -4   1   3      687.59      844.59    128.10 o 
  -3   1   3      532.97      475.37     67.90 o 
  -2   1   3      509.31      496.98     45.15 o 
  -1   1   3     1832.32     1768.21    132.47 o 
   0   1   3        1.21        0.92      0.28 o 
   1   1   3        5.56        3.82      0.40 o 
   2   1   3     1091.75     1167.55     79.52 o 
   3   1   3     1446.88     1507.54     10.65 o 
   4   1   3      950.77      999.12      8.72 o 
   5   1   3       21.13       20.71      3.32 o 
   6   1   3      630.36      544.41    148.68 o 
  -6   2   3       41.06       39.84      4.37 o 
  -5   2   3       71.49       62.13      4.89 o 
  -4   2   3        3.03        2.18      1.57 o 
  -3   2   3     1095.47     1083.20    212.29 o 
  -2   2   3      135.84      148.93     17.21 o 
  -1   2   3      347.17      353.09     26.20 o 
   0   2   3     1447.31     1250.70     11.03 o 
   1   2   3      698.56      624.96     80.21 o 
   2   2   3      426.52      468.08     30.84 o 
   3   2   3       91.50       78.67      2.93 o 
   4   2   3      850.51      797.59     48.20 o 
   5   2   3       53.24       46.75      6.03 o 
   6   2   3        1.51        0.87      2.36 o 
  -6   3   3       11.22        8.30      2.71 o 
  -5   3   3       93.14       71.83      4.81 o 
  -4   3   3       34.30       33.55      3.84 o 
  -3   3   3      695.63      789.27     54.69 o 
  -2   3   3      446.22      483.47     47.31 o 
  -1   3   3      911.83      836.49     34.91 o 
   0   3   3     2265.93     2462.22     63.13 o 
   1   3   3      835.59      821.83      6.57 o 
   2   3   3     1017.20      959.60    139.37 o 
   3   3   3       14.81       16.22      1.78 o 
   4   3   3     1674.32     1589.78     50.64 o 
   5   3   3       16.51       22.19      3.93 o 
   6   3   3      179.24      192.23     10.31 o 
  -6   4   3       38.32       40.28      4.63 o 
  -5   4   3      508.60      534.50     15.29 o 
  -4   4   3       17.63       17.06      1.69 o 
  -3   4   3      969.13      925.34     54.00 o 
  -2   4   3     1298.24     1198.90     10.33 o 
  -1   4   3      167.70      146.41      6.21 o 
   0   4   3       90.49       68.26      1.55 o 
   1   4   3        0.30        4.69      3.17 o 
   2   4   3     1410.07     1340.72    151.92 o 
   3   4   3      205.41      207.13     22.23 o 
   4   4   3      148.43      157.52     11.28 o 
   5   4   3        9.69        6.64      2.71 o 
   6   4   3      840.09     1034.13     25.17 o 
  -5   5   3       31.82       37.75      4.72 o 
  -4   5   3       34.97       35.72      2.80 o 
  -3   5   3      592.36      533.02      7.76 o 
  -2   5   3      596.80      534.05     13.33 o 
  -1   5   3      322.17      326.92     11.62 o 
   0   5   3     1562.05     1357.89     45.31 o 
   1   5   3      194.05      183.93     13.96 o 
   2   5   3      531.05      574.02     19.44 o 
   3   5   3      111.67      105.81      7.33 o 
   4   5   3      293.33      312.91     11.10 o 
   5   5   3       11.48       10.31      3.41 o 
   6   5   3      163.49      178.25     10.84 o 
  -5   6   3       31.77       35.48      4.72 o 
  -4   6   3       84.88       80.51     10.70 o 
  -3   6   3        0.47        0.69      0.97 o 
  -2   6   3      144.43      119.98      6.07 o 
  -1   6   3        1.08        2.80      0.87 o 
   0   6   3     2862.87     2328.92    169.77 o 
   1   6   3       11.94        7.98      1.61 o 
   2   6   3     4147.48     4654.89    102.36 o 
   3   6   3        0.15        0.31      0.75 o 
   4   6   3      124.19      120.85      7.51 o 
   5   6   3        0.59        0.17      2.53 o 
   6   6   3      324.26      328.55     14.33 o 
  -5   7   3      106.50       99.79      7.34 o 
  -4   7   3      440.80      373.36     24.82 o 
  -3   7   3        7.40        8.28      1.55 o 
  -2   7   3      423.11      384.87      7.17 o 
  -1   7   3       23.92       22.33      1.93 o 
   0   7   3     1583.34     1070.01     99.73 o 
   1   7   3      384.60      308.90     41.70 o 
   2   7   3      609.39      539.06     74.76 o 
   3   7   3       33.14       37.95      4.06 o 
   4   7   3      223.12      251.13     10.84 o 
   5   7   3       78.59       70.43      6.90 o 
   6   7   3      383.02      430.08     17.21 o 
  -4   8   3      303.15      287.76      7.28 o 
  -3   8   3        4.76        5.78      2.62 o 
  -2   8   3       24.76       23.72      3.23 o 
  -1   8   3       26.35       23.14      4.59 o 
   0   8   3      547.86      422.83     37.40 o 
   1   8   3      105.38       78.35      7.71 o 
   2   8   3      354.06      322.82     22.89 o 
   3   8   3      241.37      203.80     42.99 o 
   4   8   3      187.38      193.98     10.05 o 
   5   8   3      330.75      372.50     15.03 o 
  -4   9   3      223.08      207.72      6.73 o 
  -3   9   3       34.17       32.46      2.81 o 
  -2   9   3      196.40      196.43     42.29 o 
  -1   9   3       15.46       11.08      3.76 o 
   0   9   3      362.35      257.74     42.68 o 
   1   9   3        3.06        3.11      0.76 o 
   2   9   3      244.23      239.65     11.32 o 
   3   9   3      284.96      232.06     46.27 o 
   4   9   3      261.69      267.91     12.32 o 
   5   9   3       13.30        6.64      3.58 o 
  -3  10   3        1.98        1.99      1.49 o 
  -2  10   3      273.78      236.58     60.90 o 
  -1  10   3      152.79      111.25     30.32 o 
   0  10   3      199.39      143.81     27.57 o 
   1  10   3      279.57      274.37      9.79 o 
   2  10   3      100.37      100.69      5.85 o 
   3  10   3      169.90      195.99     10.14 o 
   4  10   3      317.06      354.50     14.77 o 
  -2  11   3       51.76       47.36     11.36 o 
  -1  11   3      401.90      310.20     83.14 o 
   0  11   3      126.30      118.31      6.90 o 
   1  11   3      213.46      188.39      8.65 o 
   2  11   3       13.71       13.19      2.88 o 
   3  11   3      564.22      628.69     18.61 o 
   4  11   3        4.11        0.00      3.23 o 
  -1  12   3      131.20       86.38     22.54 o 
   0  12   3       79.04       69.64      5.94 o 
   1  12   3       11.05       14.24      3.15 o 
   2  12   3       56.69       50.94      5.07 o 
  -1 -11   4       29.87       29.45      4.89 o 
   0 -11   4       20.69       16.43      2.93 o 
   1 -11   4      245.00      260.16     23.90 o 
  -3 -10   4      235.16      257.14     36.26 o 
  -2 -10   4      269.05      286.50     13.24 o 
  -1 -10   4      732.84      712.63     27.20 o 
   0 -10   4       18.30       20.09      2.84 o 
   1 -10   4      486.96      468.83     36.13 o 
   2 -10   4       12.79       10.41      2.58 o 
  -4  -9   4       15.08       15.77      5.16 o 
  -3  -9   4      610.48      635.13     90.79 o 
  -2  -9   4     1537.20     1543.21     45.39 o 
  -1  -9   4      225.16      220.98      5.58 o 
   0  -9   4       25.26       28.78      2.33 o 
   1  -9   4      476.78      478.03     31.68 o 
   2  -9   4       99.76      100.01      5.34 o 
   3  -9   4      121.68      117.24      5.98 o 
  -4  -8   4      100.45      107.12     16.91 o 
  -3  -8   4      161.96      162.98     12.50 o 
  -2  -8   4        7.05        8.22      2.80 o 
  -1  -8   4      320.74      323.02      7.25 o 
   0  -8   4       32.91       34.60      2.30 o 
   1  -8   4      343.40      383.78     13.59 o 
   2  -8   4      316.44      331.23      8.74 o 
   3  -8   4      117.53      118.95      5.85 o 
   4  -8   4      132.85      131.92      8.48 o 
  -5  -7   4      170.64      171.63      9.57 o 
  -4  -7   4       57.06       67.26     10.05 o 
  -3  -7   4      413.10      430.34     67.02 o 
  -2  -7   4       34.24       39.14      2.96 o 
  -1  -7   4      306.44      290.08      5.33 o 
   0  -7   4      367.04      392.62      6.30 o 
   1  -7   4      316.95      355.17      7.24 o 
   2  -7   4       44.25       44.06      3.24 o 
   3  -7   4       16.92       17.27      2.45 o 
   4  -7   4       82.46       91.83      4.90 o 
   5  -7   4        0.62        3.58      2.01 o 
  -5  -6   4      577.06      549.45     31.81 o 
  -4  -6   4      237.62      241.41      7.33 o 
  -3  -6   4      380.51      397.40     26.39 o 
  -2  -6   4      743.36      759.47     37.01 o 
  -1  -6   4      811.28      835.40      9.75 o 
   0  -6   4      594.03      617.99     19.09 o 
   1  -6   4       31.66       33.06      2.09 o 
   2  -6   4      519.34      588.26     25.30 o 
   3  -6   4      560.28      507.10     21.93 o 
   4  -6   4       80.88       91.66      6.47 o 
   5  -6   4       24.22       24.12      3.06 o 
  -5  -5   4       18.88       24.37      2.95 o 
  -4  -5   4      198.04      188.44      6.73 o 
  -3  -5   4      106.52      106.35      4.23 o 
  -2  -5   4       66.91       68.49      2.32 o 
  -1  -5   4      932.38     1033.69     61.56 o 
   0  -5   4     2749.67     3098.63     54.78 o 
   1  -5   4       81.55       93.17      3.48 o 
   2  -5   4      686.40      717.82     25.95 o 
   3  -5   4      127.19      125.32      6.73 o 
   4  -5   4       59.43       61.86      3.89 o 
   5  -5   4        2.97        4.02      2.18 o 
  -6  -4   4       86.99       89.76      6.55 o 
  -5  -4   4        1.61        0.07      1.44 o 
  -4  -4   4      245.70      237.87     17.26 o 
  -3  -4   4       93.42       90.18      3.76 o 
  -2  -4   4      383.55      400.51      6.91 o 
  -1  -4   4      447.42      474.57     10.81 o 
   0  -4   4     1151.15     1294.98     27.78 o 
   1  -4   4       44.91       35.54      2.22 o 
   2  -4   4     1046.45     1069.91     22.61 o 
   3  -4   4       68.10       75.02      2.72 o 
   4  -4   4     1544.95     1424.53     16.16 o 
   5  -4   4       28.75       28.51      2.98 o 
   6  -4   4       91.84       85.98      6.64 o 
  -6  -3   4      101.97      101.48      5.68 o 
  -5  -3   4       91.32      104.46      5.02 o 
  -4  -3   4      500.02      542.92     17.91 o 
  -3  -3   4      179.33      179.01     14.07 o 
  -2  -3   4     2875.37     2751.94     15.24 o 
  -1  -3   4      149.09      163.72      3.12 o 
   0  -3   4      898.00      940.00     28.96 o 
   1  -3   4       50.46       58.73      2.01 o 
   2  -3   4      562.81      572.52     15.67 o 
   3  -3   4      229.01      256.25     19.29 o 
   4  -3   4       15.38       18.77      1.99 o 
   5  -3   4      269.28      273.84     14.64 o 
   6  -3   4      295.49      268.08     10.92 o 
  -6  -2   4      108.75      115.46     17.30 o 
  -5  -2   4       11.24       13.25      3.36 o 
  -4  -2   4      236.65      266.92      7.51 o 
  -3  -2   4       35.71       29.62      2.10 o 
  -2  -2   4      156.12      138.38      6.15 o 
  -1  -2   4       83.94      121.32      4.27 o 
   0  -2   4      457.63      406.96      4.51 o 
   1  -2   4       37.33       60.55      1.91 o 
   2  -2   4       22.61       12.82      1.13 o 
   3  -2   4      641.18      660.20     27.45 o 
   4  -2   4      178.10      200.11     19.53 o 
   5  -2   4      422.72      476.72     55.49 o 
   6  -2   4       40.59       53.39      5.59 o 
  -6  -1   4       93.93      106.86      7.25 o 
  -5  -1   4        6.98        9.57      2.06 o 
  -4  -1   4      432.32      468.85     22.28 o 
  -3  -1   4      303.11      320.22     18.57 o 
  -2  -1   4      218.65      173.67      2.67 o 
  -1  -1   4      398.38      404.50     32.52 o 
   0  -1   4      855.29      966.64     12.37 o 
   1  -1   4      593.20      610.61     53.61 o 
   2  -1   4      566.65      566.36     18.52 o 
   3  -1   4      226.98      172.20     69.15 o 
   4  -1   4      928.81      931.64     17.04 o 
   5  -1   4      209.42      217.58     26.24 o 
   6  -1   4       20.81       23.07      3.84 o 
  -6   0   4      246.06      305.57     11.97 o 
  -5   0   4      624.77      749.81    129.67 o 
  -4   0   4      832.20      858.97     88.08 o 
  -3   0   4      235.56      269.48      8.21 o 
  -2   0   4      579.86      496.45      4.36 o 
  -1   0   4        6.43        8.07      0.72 o 
   0   0   4     1112.73     1229.19      9.09 o 
   1   0   4     2505.25     2881.99    108.12 o 
   2   0   4      500.97      517.63      9.45 o 
   3   0   4      831.63      865.98     26.21 o 
   4   0   4       24.91       28.42      1.86 o 
   5   0   4      175.91      202.67      5.18 o 
   6   0   4       70.43       36.82     40.68 o 
  -6   1   4      133.40      160.87      8.48 o 
  -5   1   4      201.58      186.73      8.30 o 
  -4   1   4      373.49      436.73     61.73 o 
  -3   1   4       35.28       28.55      3.84 o 
  -2   1   4     1481.45     1331.87     72.92 o 
  -1   1   4      377.70      381.52     30.23 o 
   0   1   4      786.03      743.80     41.65 o 
   1   1   4      856.11      895.64      9.54 o 
   2   1   4      617.24      704.65     39.08 o 
   3   1   4     1245.58     1260.87     56.67 o 
   4   1   4       70.53       71.96      2.66 o 
   5   1   4      438.06      433.08     11.77 o 
   6   1   4      116.83      110.97      7.34 o 
  -6   2   4      118.33      125.13      7.34 o 
  -5   2   4        3.98        4.89      2.18 o 
  -4   2   4     1007.72      918.44     16.51 o 
  -3   2   4      238.16      242.81     34.10 o 
  -2   2   4      195.68      180.34     12.52 o 
  -1   2   4     1389.59     1306.52     73.45 o 
   0   2   4      115.21      107.67     13.98 o 
   1   2   4      605.42      617.22     38.38 o 
   2   2   4     1255.88     1284.44     72.04 o 
   3   2   4      913.89      907.61     12.50 o 
   4   2   4      458.49      471.90      9.07 o 
   5   2   4       85.96      114.73      6.82 o 
   6   2   4       11.72       11.53      3.50 o 
  -6   3   4       88.72       91.22      6.29 o 
  -5   3   4        0.77        0.09      1.75 o 
  -4   3   4        1.29        0.00      1.31 o 
  -3   3   4      466.09      566.87    122.68 o 
  -2   3   4     1740.63     1801.70    112.13 o 
  -1   3   4      791.76      741.29     25.65 o 
   0   3   4      168.13      125.37      2.38 o 
   1   3   4      680.51      548.85     22.81 o 
   2   3   4      101.27       96.92     10.84 o 
   3   3   4     3053.10     3151.72     36.53 o 
   4   3   4      279.95      290.30     17.98 o 
   5   3   4      315.77      321.73     11.45 o 
   6   3   4        0.26        1.31      2.36 o 
  -5   4   4        1.18        3.15      1.83 o 
  -4   4   4      479.31      518.25     13.54 o 
  -3   4   4      162.79      143.61      6.77 o 
  -2   4   4      344.03      387.98     59.28 o 
  -1   4   4      908.12      862.50     19.72 o 
   0   4   4        9.48        9.33      0.72 o 
   1   4   4     2872.29     2754.91     11.74 o 
   2   4   4       93.76       92.78      8.30 o 
   3   4   4       68.24       50.15      5.09 o 
   4   4   4       59.70       59.24      5.46 o 
   5   4   4      471.50      463.63     14.24 o 
   6   4   4       35.06       36.70      5.68 o 
  -5   5   4       40.59       44.39      5.16 o 
  -4   5   4      170.92      162.31      7.08 o 
  -3   5   4      345.12      356.76      6.62 o 
  -2   5   4       23.19       21.81      1.65 o 
  -1   5   4     1005.58      974.25     41.53 o 
   0   5   4       55.21       57.41      5.99 o 
   1   5   4        2.89        2.23      0.65 o 
   2   5   4      180.92      149.45     29.07 o 
   3   5   4      733.17      696.27     63.70 o 
   4   5   4       21.28       23.45      2.25 o 
   5   5   4      387.60      460.40     15.47 o 
   6   5   4       12.55       14.85      4.37 o 
  -5   6   4       79.00       81.18      6.47 o 
  -4   6   4        1.05        0.32      1.11 o 
  -3   6   4      304.95      308.84      6.55 o 
  -2   6   4       14.86       15.73      2.71 o 
  -1   6   4      296.93      249.54     18.57 o 
   0   6   4      109.24      113.75      2.33 o 
   1   6   4    17002.09    13813.32    137.05 o 
   2   6   4      636.80      609.77     20.32 o 
   3   6   4      356.46      334.23     55.09 o 
   4   6   4        0.95        1.65      0.97 o 
   5   6   4      210.00      203.24     10.31 o 
   6   6   4       58.35       65.71      7.34 o 
  -5   7   4      161.33      179.56      9.70 o 
  -4   7   4       26.67       27.81      2.56 o 
  -3   7   4      209.53      185.74     16.12 o 
  -2   7   4       46.11       41.72      2.56 o 
  -1   7   4      698.46      645.85     21.01 o 
   0   7   4      493.30      451.87     14.66 o 
   1   7   4      791.70      602.77     53.47 o 
   2   7   4       27.29       23.54      2.07 o 
   3   7   4      201.19      177.16     23.07 o 
   4   7   4      167.52      174.76      9.09 o 
   5   7   4      290.61      300.85     12.76 o 
   6   7   4       37.69       40.89      6.55 o 
  -4   8   4       30.24       26.56      2.64 o 
  -3   8   4      123.46      127.31      4.98 o 
  -2   8   4      130.53      130.14      6.90 o 
  -1   8   4       16.62       13.17      1.51 o 
   0   8   4       15.52       13.99      1.75 o 
   1   8   4      395.50      263.69     41.69 o 
   2   8   4      397.46      401.29      7.50 o 
   3   8   4      368.78      340.09     50.37 o 
   4   8   4      177.68      183.85      9.87 o 
   5   8   4       28.82       29.97      5.07 o 
  -4   9   4        7.22        6.13      1.76 o 
  -3   9   4      271.56      282.96     37.75 o 
  -2   9   4        2.76        3.25      1.57 o 
  -1   9   4      616.91      505.02     50.37 o 
   0   9   4       59.77       39.78     10.27 o 
   1   9   4      117.86       90.49     18.35 o 
   2   9   4        2.74        3.18      1.27 o 
   3   9   4       82.90       79.01     14.85 o 
   4   9   4      653.64      671.77     19.22 o 
   5   9   4        9.05       11.71      4.28 o 
  -3  10   4       30.92       24.85      2.58 o 
  -2  10   4       83.23       69.68     15.55 o 
  -1  10   4      142.60       98.51     16.73 o 
   0  10   4      202.64      198.70      8.65 o 
   1  10   4       14.16       15.55      2.88 o 
   2  10   4       66.28       64.44      3.43 o 
   3  10   4      115.45       97.43     22.94 o 
   4  10   4      192.36      222.21     11.97 o 
  -2  11   4      138.32      103.96     29.10 o 
  -1  11   4      140.52       92.40     28.53 o 
   0  11   4      235.50      237.76     10.05 o 
   1  11   4       21.49       23.42      3.67 o 
   2  11   4      287.37      261.44     10.05 o 
   3  11   4       16.85       15.29      4.11 o 
   4  11   4      304.46      327.24     14.94 o 
  -1  12   4       34.57       35.65      4.89 o 
   0  12   4       96.87       95.07      6.82 o 
   1  12   4       17.90       19.66      3.58 o 
   2  12   4       86.05       90.18      6.55 o 
  -2 -10   5      561.10      568.68     60.60 o 
  -1 -10   5        0.49        0.26      1.66 o 
   0 -10   5      324.69      309.85     16.86 o 
   1 -10   5        2.70        1.80      2.97 o 
   2 -10   5      214.77      208.79      8.12 o 
  -3  -9   5      431.13      432.49     39.71 o 
  -2  -9   5      174.65      168.42     13.76 o 
  -1  -9   5       77.55       73.34      3.98 o 
   0  -9   5      807.94      812.51     10.91 o 
   1  -9   5       44.55       49.62      4.59 o 
   2  -9   5      336.73      351.44     19.01 o 
   3  -9   5       68.36       70.30      4.81 o 
  -4  -8   5      428.02      480.49     49.24 o 
  -3  -8   5      113.51      114.31     13.89 o 
  -2  -8   5      320.09      331.06     27.35 o 
  -1  -8   5      314.44      301.33      6.09 o 
   0  -8   5      278.76      271.92      9.14 o 
   1  -8   5       41.98       42.34      2.71 o 
   2  -8   5       77.20       72.71      4.48 o 
   3  -8   5       67.04       71.23      4.72 o 
   4  -8   5      239.63      216.34      7.97 o 
  -4  -7   5      297.72      296.70     28.09 o 
  -3  -7   5       88.32       92.35      6.29 o 
  -2  -7   5       32.44       31.15      2.90 o 
  -1  -7   5      153.63      164.88      4.45 o 
   0  -7   5      209.66      217.81      9.19 o 
   1  -7   5      728.32      793.17     11.21 o 
   2  -7   5        2.64        2.68      1.62 o 
   3  -7   5      151.31      154.57      8.56 o 
   4  -7   5        5.10        2.79      1.73 o 
  -5  -6   5      125.88      117.53      5.80 o 
  -4  -6   5       46.26       42.24      3.55 o 
  -3  -6   5       65.75       70.66      5.94 o 
  -2  -6   5     1257.99     1304.95     87.99 o 
  -1  -6   5       54.28       61.35      2.55 o 
   0  -6   5       12.06       20.99      7.21 o 
   1  -6   5      878.82      987.37     40.16 o 
   2  -6   5        1.72        2.86      1.09 o 
   3  -6   5      116.07      110.60      6.82 o 
   4  -6   5        2.83        2.28      1.63 o 
   5  -6   5       94.30       89.55      4.76 o 
  -5  -5   5       75.55       67.54      4.37 o 
  -4  -5   5      111.01      101.79      4.76 o 
  -3  -5   5       55.71       59.01      3.46 o 
  -2  -5   5      323.26      312.85      6.69 o 
  -1  -5   5     1216.20     1304.57     54.95 o 
   0  -5   5       24.91       30.50      1.90 o 
   1  -5   5      551.67      571.38     16.72 o 
   2  -5   5       10.06       10.44      1.39 o 
   3  -5   5       10.28       10.45      1.44 o 
   4  -5   5      305.30      258.36     20.67 o 
   5  -5   5      259.47      255.61     14.85 o 
  -5  -4   5      154.81      141.04      5.64 o 
  -4  -4   5       28.39       20.18      2.32 o 
  -3  -4   5      256.58      264.14      6.39 o 
  -2  -4   5      502.28      485.37     15.77 o 
  -1  -4   5     1319.24     1380.31     14.67 o 
   0  -4   5      101.88      105.79      5.60 o 
   1  -4   5     1203.86     1093.10     77.21 o 
   2  -4   5        6.00        6.92      1.11 o 
   3  -4   5     3101.65     2955.69    120.48 o 
   4  -4   5      929.33      795.55     24.20 o 
   5  -4   5      109.45       98.53      4.71 o 
   6  -4   5        6.23        8.42      2.21 o 
  -5  -3   5      194.67      205.10      6.61 o 
  -4  -3   5        0.93        0.58      1.11 o 
  -3  -3   5      653.62      623.51     29.88 o 
  -2  -3   5       39.04       38.79      2.62 o 
  -1  -3   5      118.49      130.29      3.02 o 
   0  -3   5       72.31       70.17      3.71 o 
   1  -3   5     1434.05     1526.29    110.11 o 
   2  -3   5      105.06      101.90      5.93 o 
   3  -3   5       81.14       92.97     10.44 o 
   4  -3   5      369.66      315.47     14.42 o 
   5  -3   5      244.18      226.80      6.91 o 
   6  -3   5       73.82       80.37      4.57 o 
  -6  -2   5        0.72        1.69      1.75 o 
  -5  -2   5      182.30      180.55     11.14 o 
  -4  -2   5      353.99      305.08      6.76 o 
  -3  -2   5      334.10      309.12      8.30 o 
  -2  -2   5       26.16       34.82      2.40 o 
  -1  -2   5      737.45      704.07     19.35 o 
   0  -2   5        7.21        7.57      0.88 o 
   1  -2   5      425.52      606.82     18.78 o 
   2  -2   5        3.50        6.12      0.95 o 
   3  -2   5      273.88      244.63      7.65 o 
   4  -2   5      729.14      745.17     61.56 o 
   5  -2   5      121.82      156.46     19.27 o 
   6  -2   5      133.49      117.70      7.17 o 
  -6  -1   5       24.68       28.14      4.37 o 
  -5  -1   5      209.76      231.82     13.72 o 
  -4  -1   5      225.39      241.43      8.08 o 
  -3  -1   5      873.16      821.07     23.33 o 
  -2  -1   5       55.57       72.00      2.99 o 
  -1  -1   5      806.17      783.42     26.74 o 
   0  -1   5       49.56       54.56      1.84 o 
   1  -1   5     4660.76     5399.53    168.07 o 
   2  -1   5      708.71      734.18     32.05 o 
   3  -1   5      547.01      529.27     29.02 o 
   4  -1   5      229.33      243.72      8.39 o 
   5  -1   5        2.86        1.12      1.40 o 
   6  -1   5      213.22      230.33     10.22 o 
  -6   0   5       14.72       17.91      3.93 o 
  -5   0   5      535.19      652.96     46.31 o 
  -4   0   5       44.60       45.85      3.05 o 
  -3   0   5      695.25      677.10     13.02 o 
  -2   0   5      247.41      240.52      4.05 o 
  -1   0   5      355.39      466.44     11.82 o 
   0   0   5     1495.13     1633.27     42.51 o 
   1   0   5      101.01      106.74      3.06 o 
   2   0   5      224.23      193.67      3.28 o 
   3   0   5      220.60      231.19      7.82 o 
   4   0   5      516.75      542.07     19.26 o 
   5   0   5      252.77      262.08     16.32 o 
   6   0   5       22.70       28.05      4.19 o 
  -6   1   5       13.31       14.77      3.67 o 
  -5   1   5      206.78      226.84      9.70 o 
  -4   1   5       12.32       21.41      2.25 o 
  -3   1   5      223.85      207.93     17.56 o 
  -2   1   5        2.71        1.33      0.50 o 
  -1   1   5     4472.11     3794.05    476.59 o 
   0   1   5      656.29      629.91     28.32 o 
   1   1   5      261.13      331.17      7.45 o 
   2   1   5     2000.12     2166.73     33.84 o 
   3   1   5      987.04     1057.05     35.96 o 
   4   1   5      446.96      463.33      7.62 o 
   5   1   5        1.48        2.02      1.24 o 
   6   1   5      155.45      155.88      8.48 o 
  -6   2   5       14.66       16.51      3.58 o 
  -5   2   5      242.57      238.55      9.44 o 
  -4   2   5        0.32        0.00      1.31 o 
  -3   2   5     1260.88     1158.76    109.42 o 
  -2   2   5     1906.96     1757.90     68.05 o 
  -1   2   5      395.83      342.92     12.33 o 
   0   2   5      164.54      156.89     12.18 o 
   1   2   5      582.02      579.04     45.91 o 
   2   2   5     1781.83     1925.05    123.94 o 
   3   2   5      615.33      633.25     15.49 o 
   4   2   5      562.79      537.36     21.36 o 
   5   2   5       35.72       31.81      3.23 o 
   6   2   5       94.66      137.01      8.30 o 
  -5   3   5       49.46       39.67      4.19 o 
  -4   3   5     1014.42      950.43     17.04 o 
  -3   3   5       12.45        9.84      1.16 o 
  -2   3   5     1655.42     1465.80     30.79 o 
  -1   3   5       82.88       74.86      3.32 o 
   0   3   5     1437.63     1437.25    100.53 o 
   1   3   5       12.70       10.66      0.52 o 
   2   3   5      532.75      449.45     27.92 o 
   3   3   5        0.65        0.00      0.48 o 
   4   3   5      799.59      840.27     44.17 o 
   5   3   5       20.53       14.24      3.23 o 
   6   3   5      325.95      324.44     13.37 o 
  -5   4   5       10.76       11.10      2.71 o 
  -4   4   5      177.16      140.59      6.64 o 
  -3   4   5      438.99      405.35      8.30 o 
  -2   4   5      507.78      483.35     21.63 o 
  -1   4   5      196.59      201.27     11.79 o 
   0   4   5     1043.24      893.05     43.60 o 
   1   4   5        5.84        6.52      1.10 o 
   2   4   5     2364.68     2059.62    180.39 o 
   3   4   5       13.55        7.57      8.26 o 
   4   4   5       92.44       82.11      7.91 o 
   5   4   5        1.93        2.01      2.45 o 
   6   4   5      276.88      296.30     13.02 o 
  -5   5   5      206.15      182.27      8.13 o 
  -4   5   5      185.94      191.97      8.65 o 
  -3   5   5        7.01        8.65      1.38 o 
  -2   5   5      490.81      439.76     11.49 o 
  -1   5   5      132.55      138.41     10.55 o 
   0   5   5      926.58      934.87     16.62 o 
   1   5   5       28.00       24.71      1.07 o 
   2   5   5      954.08      844.98      9.70 o 
   3   5   5       28.21        7.39     12.58 o 
   4   5   5      213.95      225.68     17.69 o 
   5   5   5       43.76       41.85      5.07 o 
   6   5   5      763.72      711.53     19.66 o 
  -4   6   5      626.99      627.45      9.88 o 
  -3   6   5        5.29        6.53      1.44 o 
  -2   6   5      142.01      126.03      4.03 o 
  -1   6   5      114.54      106.70      3.33 o 
   0   6   5     2997.44     3227.62    103.39 o 
   1   6   5      251.17      241.39     20.81 o 
   2   6   5     2115.09     1998.51    174.10 o 
   3   6   5       24.18       10.09     12.93 o 
   4   6   5      194.76      175.30     21.80 o 
   5   6   5        2.05        2.88      2.62 o 
   6   6   5      121.44      129.06      9.52 o 
  -4   7   5       76.58       68.88      4.41 o 
  -3   7   5      124.40      119.23      4.34 o 
  -2   7   5      102.88       96.11      9.35 o 
  -1   7   5        0.17        0.00      0.69 o 
   0   7   5     1208.14     1208.66     41.96 o 
   1   7   5      200.26      178.86     40.19 o 
   2   7   5      466.26      427.26     25.43 o 
   3   7   5      201.85      214.87      8.91 o 
   4   7   5      189.94      193.75     44.91 o 
   5   7   5      369.28      368.22     14.42 o 
   6   7   5        8.62        6.12      3.93 o 
  -4   8   5      200.50      184.70      5.71 o 
  -3   8   5       60.51       66.47      3.55 o 
  -2   8   5       85.13       76.28      3.49 o 
  -1   8   5       60.25       64.08      2.99 o 
   0   8   5      104.27       88.31      3.41 o 
   1   8   5      346.40      236.69     58.33 o 
   2   8   5      394.39      361.88     32.33 o 
   3   8   5      283.20      108.94    150.82 o 
   4   8   5      128.67      148.54      9.44 o 
   5   8   5      317.04      361.93     15.29 o 
  -4   9   5      185.02      175.58      6.95 o 
  -3   9   5        0.72        0.54      1.11 o 
  -2   9   5      315.51      297.58     19.62 o 
  -1   9   5      141.32      133.13     12.71 o 
   0   9   5      237.03      230.77      8.56 o 
   1   9   5       45.01       38.97      4.02 o 
   2   9   5      161.92      125.22     13.85 o 
   3   9   5      113.57      138.67      8.21 o 
   4   9   5       60.69       73.40      7.25 o 
   5   9   5      384.57      461.45     18.17 o 
  -3  10   5        1.56        0.65      1.13 o 
  -2  10   5      202.19      178.12     34.60 o 
  -1  10   5      118.20       96.80     20.05 o 
   0  10   5       22.83       18.79      3.06 o 
   1  10   5        1.54        2.97      1.83 o 
   2  10   5       51.65       44.28      2.87 o 
   3  10   5      315.65      232.85    102.28 o 
   4  10   5       11.74       13.81      4.28 o 
  -2  11   5      136.38      108.86     38.75 o 
  -1  11   5      243.12      235.23     10.14 o 
   0  11   5       77.44       82.92      6.03 o 
   1  11   5      145.41      140.77      7.69 o 
   2  11   5       28.84       28.40      3.93 o 
   3  11   5      140.62      132.30     34.51 o 
   4  11   5        0.19        0.00      3.15 o 
  -1  12   5      133.74      142.60      8.56 o 
   0  12   5        7.04        7.25      2.62 o 
   1  12   5      175.62      165.76      8.74 o 
   2  12   5       16.29       11.97      3.23 o 
  -1 -10   6      138.69      138.86      6.36 o 
   0 -10   6       10.78       11.02      2.59 o 
   1 -10   6      143.59      152.43      7.03 o 
  -3  -9   6      139.80      131.40     25.91 o 
  -2  -9   6      252.56      243.43     28.22 o 
  -1  -9   6      340.80      347.99     19.84 o 
   0  -9   6        7.70       10.77      1.88 o 
   1  -9   6      815.76      828.78     15.35 o 
   2  -9   6      115.71      116.12      6.05 o 
  -3  -8   6      215.24      226.06     23.02 o 
  -2  -8   6      159.66      157.82     12.15 o 
  -1  -8   6      889.01      851.05     77.42 o 
   0  -8   6      276.95      263.52      6.12 o 
   1  -8   6       19.33       25.88      2.26 o 
   2  -8   6      196.38      190.40     17.87 o 
   3  -8   6      113.30      103.85      8.08 o 
  -4  -7   6       71.70       70.66      4.68 o 
  -3  -7   6      150.69      152.41     16.69 o 
  -2  -7   6      450.12      445.73     43.56 o 
  -1  -7   6      196.29      209.83     10.98 o 
   0  -7   6      307.61      314.02     32.51 o 
   1  -7   6        9.25       10.12      1.62 o 
   2  -7   6      121.99      123.70     11.40 o 
   3  -7   6        8.93        7.82      2.13 o 
   4  -7   6      153.12      153.09      9.26 o 
  -4  -6   6       88.23       72.21      4.34 o 
  -3  -6   6       95.27       89.24      4.46 o 
  -2  -6   6      332.49      317.53     21.28 o 
  -1  -6   6     1656.24     1704.65     87.25 o 
   0  -6   6      486.19      512.27     28.76 o 
   1  -6   6       62.39       60.44      3.60 o 
   2  -6   6      203.85      212.71      6.93 o 
   3  -6   6        0.07        0.00      1.20 o 
   4  -6   6      348.59      331.28      9.04 o 
   5  -6   6       12.79       13.92      2.69 o 
  -5  -5   6      133.65      121.53      5.73 o 
  -4  -5   6        1.04        0.00      1.36 o 
  -3  -5   6      394.07      367.67      8.15 o 
  -2  -5   6      720.76      751.26     18.26 o 
  -1  -5   6      157.71      147.89      6.89 o 
   0  -5   6      453.32      477.16     18.35 o 
   1  -5   6       55.79       53.48      3.11 o 
   2  -5   6      487.20      451.14     20.66 o 
   3  -5   6       31.54       31.39      3.05 o 
   4  -5   6       63.73       56.54      5.85 o 
   5  -5   6       77.84       69.09      4.46 o 
  -5  -4   6       19.25       23.33      2.81 o 
  -4  -4   6      624.53      548.41     10.36 o 
  -3  -4   6        0.51        1.53      1.17 o 
  -2  -4   6      800.30      741.47     13.81 o 
  -1  -4   6        1.02        0.22      0.75 o 
   0  -4   6      833.82      834.78     51.58 o 
   1  -4   6        5.72        5.86      1.12 o 
   2  -4   6      499.72      479.16     19.50 o 
   3  -4   6      214.31      176.53     11.60 o 
   4  -4   6      558.52      502.76     10.05 o 
   5  -4   6       39.98       32.84      4.19 o 
  -5  -3   6        4.53        6.86      1.92 o 
  -4  -3   6       21.68       24.21      2.37 o 
  -3  -3   6      107.31      100.33      4.04 o 
  -2  -3   6       65.82       55.02      4.02 o 
  -1  -3   6       15.65       21.75      1.52 o 
   0  -3   6      759.67      765.36     45.33 o 
   1  -3   6      253.88      259.48     14.55 o 
   2  -3   6      849.12      806.66     45.74 o 
   3  -3   6      594.33      572.83     52.08 o 
   4  -3   6       78.55      104.63     19.08 o 
   5  -3   6      240.92      209.28     10.57 o 
   6  -3   6        9.70       16.71      2.59 o 
  -5  -2   6       89.43       73.06      7.25 o 
  -4  -2   6      435.89      466.42     38.27 o 
  -3  -2   6       18.77       19.41      1.95 o 
  -2  -2   6     1346.17     1241.35     25.45 o 
  -1  -2   6      194.09      204.84      5.82 o 
   0  -2   6        7.34        3.61      0.81 o 
   1  -2   6       12.50       17.96      1.45 o 
   2  -2   6      410.16      388.44     16.75 o 
   3  -2   6      460.24      489.26     41.73 o 
   4  -2   6      140.70       73.34     32.73 o 
   5  -2   6      633.62      527.49    169.50 o 
   6  -2   6      120.36      111.93      7.78 o 
  -5  -1   6       44.16       40.15      3.67 o 
  -4  -1   6     1086.42     1066.77     49.98 o 
  -3  -1   6       53.87       47.97      2.56 o 
  -2  -1   6      746.12      670.58     14.61 o 
  -1  -1   6      638.99      645.15     18.19 o 
   0  -1   6      765.71      776.93     10.10 o 
   1  -1   6      233.12      232.38     13.85 o 
   2  -1   6      344.36      388.90     30.41 o 
   3  -1   6      165.82      146.39     13.44 o 
   4  -1   6        1.54        2.69      1.07 o 
   5  -1   6        1.41        4.30      1.34 o 
  -5   0   6        1.42        2.36      2.27 o 
  -4   0   6      347.27      312.78     53.87 o 
  -3   0   6        2.65        2.29      0.92 o 
  -2   0   6        9.44        5.03      0.78 o 
  -1   0   6      252.14      271.52      3.96 o 
   0   0   6      959.29      976.63     52.86 o 
   1   0   6      260.42      283.32      6.87 o 
   2   0   6      280.13      300.64     16.15 o 
   3   0   6      903.14      931.93     42.03 o 
   4   0   6      972.85     1003.61      9.81 o 
   5   0   6      162.43      172.72     24.20 o 
   6   0   6        1.04        0.09      2.27 o 
  -5   1   6        1.47        1.22      2.10 o 
  -4   1   6      278.64      294.36      8.26 o 
  -3   1   6      401.31      350.64     35.21 o 
  -2   1   6     1370.55     1343.72     20.82 o 
  -1   1   6      381.07      350.84     23.19 o 
   0   1   6      555.64      575.31      7.66 o 
   1   1   6     3134.38     3476.44     40.36 o 
   2   1   6     1300.82     1306.13     64.02 o 
   3   1   6      983.56     1079.63     29.98 o 
   4   1   6      356.04      342.18      5.72 o 
   5   1   6      168.99      180.04     18.52 o 
   6   1   6       24.75       23.59      4.02 o 
  -5   2   6       57.68       56.01      5.07 o 
  -4   2   6      287.76      281.27      9.70 o 
  -3   2   6      333.34      319.50     12.36 o 
  -2   2   6      233.93      228.20      5.57 o 
  -1   2   6     1336.32     1275.73     43.15 o 
   0   2   6     1073.01     1093.68     82.97 o 
   1   2   6     2440.42     2130.41    102.65 o 
   2   2   6       85.18       85.00      3.74 o 
   3   2   6     1178.98     1200.54     35.76 o 
   4   2   6       29.40       33.96      2.65 o 
   5   2   6      163.83      164.74     18.13 o 
   6   2   6        0.70        0.00      2.27 o 
  -5   3   6      130.14      108.18      6.55 o 
  -4   3   6       96.45       87.38      5.50 o 
  -3   3   6      664.68      627.80     34.56 o 
  -2   3   6        8.29        6.79      0.74 o 
  -1   3   6     2231.59     2261.51    219.32 o 
   0   3   6      354.01      337.91     48.75 o 
   1   3   6      255.67      238.96     13.68 o 
   2   3   6       49.57       44.63      2.22 o 
   3   3   6      870.03      786.50     38.62 o 
   4   3   6       37.34       16.59     20.58 o 
   5   3   6      313.93      286.98     21.63 o 
   6   3   6      122.46      152.30      9.00 o 
  -5   4   6        3.46        2.10      1.83 o 
  -4   4   6      147.23      143.74      6.99 o 
  -3   4   6      413.87      349.18     14.64 o 
  -2   4   6       75.08       58.49      1.93 o 
  -1   4   6      267.48      235.04     14.85 o 
   0   4   6       46.71       48.85      3.93 o 
   1   4   6     1702.47     1583.22     58.47 o 
   2   4   6       99.05       91.85      4.59 o 
   3   4   6      205.04      187.82      8.30 o 
   4   4   6       34.13       35.06      3.23 o 
   5   4   6      387.67      405.44     13.46 o 
   6   4   6        2.04        3.41      2.88 o 
  -5   5   6       60.43       61.34      5.33 o 
  -4   5   6        0.46        0.00      1.49 o 
  -3   5   6       55.36       50.28      5.50 o 
  -2   5   6       41.48       40.11      2.97 o 
  -1   5   6      653.13      642.40     29.39 o 
   0   5   6       21.67       23.10      1.91 o 
   1   5   6     2760.04     3115.19    174.45 o 
   2   5   6      771.24      648.67      8.09 o 
   3   5   6      190.54      172.95     26.96 o 
   4   5   6      410.43      410.73     24.64 o 
   5   5   6      239.62      250.34     11.36 o 
   6   5   6      134.96      147.06      9.96 o 
  -5   6   6      224.10      193.55      8.48 o 
  -3   6   6      388.57      377.62     16.17 o 
  -2   6   6        0.82        2.23      0.98 o 
  -1   6   6      170.48      145.67      6.12 o 
   0   6   6      129.74      128.44      2.52 o 
   1   6   6     1166.82     1147.96     37.49 o 
   2   6   6      243.26      220.93     18.74 o 
   3   6   6      127.74      108.94      7.91 o 
   4   6   6       47.53       52.20      4.72 o 
   5   6   6      195.31      207.44     10.75 o 
   6   6   6      198.92      203.59     11.62 o 
  -4   7   6      103.95      103.72      6.90 o 
  -3   7   6      224.94      228.16      6.68 o 
  -2   7   6       32.85       37.85      3.01 o 
  -1   7   6      216.66      209.42     15.73 o 
   0   7   6       78.86       83.18      2.96 o 
   1   7   6      584.44      548.99     52.25 o 
   2   7   6       19.41       20.74      1.95 o 
   3   7   6      357.42      334.21     19.05 o 
   4   7   6      778.96      666.38     92.80 o 
   5   7   6       17.60       20.53      4.46 o 
   6   7   6      173.08      182.45     11.18 o 
  -4   8   6       34.64       33.83      2.85 o 
  -3   8   6      117.63      112.25      4.48 o 
  -2   8   6       15.59       15.08      1.95 o 
  -1   8   6      192.77      189.42      5.00 o 
   0   8   6      138.96      143.30      6.64 o 
   1   8   6      520.33      421.71     87.16 o 
   2   8   6      925.11      795.96    113.03 o 
   3   8   6       38.02       39.24      3.41 o 
   4   8   6      406.47      346.60     62.52 o 
   5   8   6        0.87        3.23      3.23 o 
  -3   9   6      100.97       96.21      7.95 o 
  -2   9   6       84.57       82.05      4.28 o 
  -1   9   6      370.03      345.47      7.14 o 
   0   9   6       98.38      103.20      6.03 o 
   1   9   6      485.54      476.39     13.37 o 
   2   9   6      460.02      312.49     53.43 o 
   3   9   6       31.28       28.77      2.65 o 
   4   9   6      476.59      532.66     17.13 o 
   5   9   6       13.34       12.41      4.72 o 
  -3  10   6      184.73      199.52     23.77 o 
  -2  10   6       27.82       26.98      5.68 o 
  -1  10   6       82.37       81.26      5.77 o 
   0  10   6       10.29       10.75      2.53 o 
   1  10   6       79.42       77.51      5.77 o 
   2  10   6      145.44      115.12     31.11 o 
   3  10   6        0.05        0.16      1.30 o 
   4  10   6      243.64      276.56     12.84 o 
  -2  11   6       79.68       86.51      6.64 o 
  -1  11   6      207.82      209.36      9.52 o 
   0  11   6      344.63      329.51     11.53 o 
   1  11   6       18.91       28.22      4.02 o 
   2  11   6       54.83       69.82      5.94 o 
   3  11   6        2.58        0.98      1.45 o 
   4  11   6       90.49      113.24      9.09 o 
  -1  12   6        0.81        0.00      1.66 o 
   0  12   6       52.30       57.41      5.50 o 
   1  12   6        6.33        8.13      2.97 o 
   2  12   6      584.52      518.33     15.73 o 
   3  12   6        3.57        4.63      2.53 o 
  -2  -9   7      179.29      173.82     13.50 o 
  -1  -9   7      150.92      154.67     20.75 o 
   0  -9   7      311.25      289.64      9.53 o 
   1  -9   7       92.01      105.77      5.95 o 
   2  -9   7       96.43       87.31      5.56 o 
  -3  -8   7      119.60      118.63     15.20 o 
  -2  -8   7      353.29      345.64     28.62 o 
  -1  -8   7      114.39      111.37      6.90 o 
   0  -8   7       87.75       86.94      3.80 o 
   1  -8   7      305.27      286.42      7.95 o 
   2  -8   7        8.48        8.30      3.41 o 
   3  -8   7       57.51       50.24      6.20 o 
  -3  -7   7       43.26       43.02      3.98 o 
  -2  -7   7        4.12        3.20      1.66 o 
  -1  -7   7      156.02      156.44     28.75 o 
   0  -7   7       10.62       12.20      1.75 o 
   1  -7   7      260.80      256.53     16.93 o 
   2  -7   7       22.58       19.14      2.74 o 
   3  -7   7      124.58      117.44     12.32 o 
   4  -7   7       58.90       50.57      4.32 o 
  -4  -6   7       64.11       60.15      4.19 o 
  -3  -6   7       23.70       23.05      2.67 o 
  -2  -6   7      993.13      942.08     90.70 o 
  -1  -6   7      101.07      106.35      8.36 o 
   0  -6   7       30.93       35.06      3.55 o 
   1  -6   7      126.87      123.35      8.27 o 
   2  -6   7       60.92       57.33      5.40 o 
   3  -6   7      197.87      181.18     19.70 o 
   4  -6   7        1.93        1.18      1.73 o 
  -4  -5   7       46.34       39.24      3.36 o 
  -3  -5   7       43.26       39.49      3.18 o 
  -2  -5   7      236.72      225.25      9.92 o 
  -1  -5   7       65.10       61.60      6.67 o 
   0  -5   7        0.91        0.15      0.79 o 
   1  -5   7      853.27      781.39     50.72 o 
   2  -5   7        5.39        6.54      1.40 o 
   3  -5   7      303.76      275.26      9.91 o 
   4  -5   7      418.49      345.09     19.97 o 
   5  -5   7       44.25       45.62      3.74 o 
  -5  -4   7      258.03      219.49     18.39 o 
  -4  -4   7        0.27        0.00      1.18 o 
  -3  -4   7      230.44      222.36      6.25 o 
  -2  -4   7       50.05       46.65      2.96 o 
  -1  -4   7     1309.54     1352.98     44.63 o 
   0  -4   7       64.58       68.70      6.27 o 
   1  -4   7      136.39      125.98      8.44 o 
   2  -4   7        0.31        1.63      1.05 o 
   3  -4   7      582.17      574.90     23.55 o 
   4  -4   7       69.19       60.33      5.61 o 
   5  -4   7       64.39       66.06      5.81 o 
  -5  -3   7       54.53       51.33      5.20 o 
  -4  -3   7      140.42      123.21      4.83 o 
  -3  -3   7      625.72      564.49      9.33 o 
  -2  -3   7      121.64      111.93      4.10 o 
  -1  -3   7      378.90      330.12      5.24 o 
   0  -3   7      240.10      226.56     17.38 o 
   1  -3   7     1007.52      987.37     58.57 o 
   2  -3   7        0.49        1.14      0.97 o 
   3  -3   7      499.05      512.54     32.39 o 
   4  -3   7      211.06      211.03     29.29 o 
   5  -3   7       98.33       83.21      4.35 o 
  -5  -2   7      163.65      177.93     21.58 o 
  -4  -2   7        0.20        0.38      1.14 o 
  -3  -2   7      828.76      778.96     23.81 o 
  -2  -2   7      152.23      138.83      8.52 o 
  -1  -2   7      108.93       92.37      2.75 o 
   0  -2   7       44.07       43.50      3.91 o 
   1  -2   7     1219.55     1251.45     61.70 o 
   2  -2   7      191.55      213.02      4.51 o 
   3  -2   7      315.88      196.47    122.43 o 
   4  -2   7     2056.05     1369.86    372.19 o 
   5  -2   7        7.44        3.47      3.90 o 
   6  -2   7       30.75       25.95      4.28 o 
  -5  -1   7      269.04      245.44      6.76 o 
  -4  -1   7      104.85       72.46      4.15 o 
  -3  -1   7      666.50      604.99     37.09 o 
  -2  -1   7      278.21      253.06      9.68 o 
  -1  -1   7      125.02      114.34      4.97 o 
   0  -1   7      143.25      145.96      6.75 o 
   1  -1   7      141.00      151.88     24.03 o 
   2  -1   7      437.24      515.89     36.66 o 
   3  -1   7        4.06        3.46      1.00 o 
   4  -1   7      317.51      300.03     24.83 o 
   5  -1   7      173.41      184.09     24.47 o 
   6  -1   7      242.58      266.39     46.35 o 
  -5   0   7       59.90       67.54      5.77 o 
  -4   0   7        1.00        0.18      0.57 o 
  -3   0   7      613.00      561.71     47.75 o 
  -2   0   7      114.26      108.20      6.13 o 
  -1   0   7     1158.12     1121.66     32.28 o 
   0   0   7      807.80      834.01     64.31 o 
   1   0   7      250.22      256.55      7.37 o 
   2   0   7      564.74      571.54     12.36 o 
   3   0   7      894.69      876.87     56.63 o 
   4   0   7      742.52      820.07     26.49 o 
   5   0   7       68.30       63.43     10.66 o 
   6   0   7      102.90      127.92      7.60 o 
  -5   1   7      161.92      191.80      9.26 o 
  -4   1   7      277.34      255.06     22.94 o 
  -3   1   7      181.25      169.63     19.09 o 
  -2   1   7      421.05      446.92      7.25 o 
  -1   1   7      520.06      617.68     14.75 o 
   0   1   7     1513.97     1572.92     27.29 o 
   1   1   7     1158.29     1294.42     68.41 o 
   2   1   7     3756.19     4131.28     16.97 o 
   3   1   7       86.93       96.46      2.88 o 
   4   1   7      386.12      365.37      7.81 o 
   5   1   7      191.26      161.82      5.92 o 
   6   1   7       59.41       62.56      5.85 o 
  -5   2   7      126.91      159.90      8.39 o 
  -4   2   7      149.46      163.66      7.86 o 
  -3   2   7       15.09       14.25      1.47 o 
  -2   2   7      834.17      842.45     23.08 o 
  -1   2   7      179.22      108.63     41.31 o 
   0   2   7      760.75      740.57     36.49 o 
   1   2   7      521.35      507.42      7.17 o 
   2   2   7      398.86      358.17     14.00 o 
   3   2   7       13.30       13.50      1.72 o 
   4   2   7      469.90      465.20     21.15 o 
   5   2   7       13.20        3.58      4.76 o 
   6   2   7      331.35      325.31     12.50 o 
  -5   3   7        0.78        0.00      1.66 o 
  -4   3   7       97.00       95.07      6.03 o 
  -3   3   7        0.36        0.70      1.40 o 
  -2   3   7      639.01      595.30     17.08 o 
  -1   3   7     1340.41     1293.80     98.75 o 
   0   3   7     1817.89     1867.51    210.41 o 
   1   3   7      128.37      123.16      9.71 o 
   2   3   7     1641.72     1473.03     80.91 o 
   3   3   7       13.90       14.61      1.75 o 
   4   3   7      191.58      185.50      5.72 o 
   5   3   7      218.05      205.79     13.67 o 
   6   3   7      216.16      213.99     10.22 o 
  -5   4   7       52.48       46.31      4.54 o 
  -4   4   7      205.92      197.39      8.04 o 
  -3   4   7      137.66      127.71      9.04 o 
  -2   4   7      659.23      590.63     46.40 o 
  -1   4   7      409.49      446.57     23.18 o 
   0   4   7      361.77      371.01     33.90 o 
   1   4   7       31.65       33.29      1.83 o 
   2   4   7      175.72      138.96      9.00 o 
   3   4   7      132.01      115.06      4.04 o 
   4   4   7      106.62      107.35      4.48 o 
   5   4   7      103.72       96.79      4.69 o 
   6   4   7      186.03      188.39     10.05 o 
  -5   5   7       27.24       21.93      3.58 o 
  -4   5   7      123.42      116.21      6.29 o 
  -3   5   7      152.86      145.97      7.91 o 
  -2   5   7       40.52       33.52      4.06 o 
  -1   5   7      114.17      111.53      9.42 o 
   0   5   7      608.59      651.73     19.33 o 
   1   5   7      322.70      352.66     24.29 o 
   2   5   7      474.39      433.92      7.10 o 
   3   5   7      127.19      106.88      6.73 o 
   4   5   7       68.09       67.16     10.22 o 
   5   5   7      209.26      201.07     21.23 o 
   6   5   7      209.61      203.24     11.27 o 
  -4   6   7       99.04       96.64      5.85 o 
  -3   6   7      565.18      576.93     20.67 o 
  -2   6   7      279.95      235.66      5.15 o 
  -1   6   7       53.06       50.24      3.67 o 
   0   6   7      237.78      229.89      3.37 o 
   1   6   7      210.31      198.20     11.40 o 
   2   6   7      760.01      649.51     60.90 o 
   3   6   7      185.36      155.53      4.94 o 
   4   6   7       36.20       21.53     11.58 o 
   5   6   7      219.97      228.06     11.45 o 
   6   6   7        8.37       28.14      5.24 o 
  -4   7   7      545.38      499.29     12.84 o 
  -3   7   7      219.07      238.37      8.39 o 
  -2   7   7       99.25       95.16     12.84 o 
  -1   7   7      120.77      126.40     13.06 o 
   0   7   7      508.77      515.28     12.32 o 
   1   7   7       31.81       30.49      2.12 o 
   2   7   7        3.17        4.06      1.06 o 
   3   7   7      150.74      139.36      4.75 o 
   4   7   7      207.33       61.65    119.01 o 
   5   7   7      353.38      411.91     15.90 o 
  -3   8   7       23.97       23.37      2.45 o 
  -2   8   7      257.59      273.77     16.73 o 
  -1   8   7       99.25      102.91      7.21 o 
   0   8   7       72.83       76.81      5.16 o 
   1   8   7      146.86      143.46      9.87 o 
   2   8   7      164.72      133.50     34.25 o 
   3   8   7      328.27      321.15      7.38 o 
   4   8   7       61.67       25.85     29.40 o 
   5   8   7      206.39      256.90     13.02 o 
  -3   9   7        0.88        0.71      1.28 o 
  -2   9   7      126.63      123.55      5.90 o 
  -1   9   7      158.44      154.31      7.34 o 
   0   9   7       77.11       87.55      5.85 o 
   1   9   7       16.65        9.79      2.80 o 
   2   9   7       24.29       14.81      5.37 o 
   3   9   7       83.62       81.36      4.10 o 
   4   9   7        8.08        2.54      3.10 o 
   5   9   7      357.30      423.35     16.95 o 
  -2  10   7      188.24      184.02      8.74 o 
  -1  10   7      205.78      190.40      8.56 o 
   0  10   7        7.42        9.61      2.62 o 
   1  10   7        4.89       11.18      2.97 o 
   2  10   7        2.07        2.18      2.10 o 
   3  10   7      341.71      319.94     15.73 o 
   4  10   7        1.03        0.70      2.80 o 
  -2  11   7       86.54      106.25      7.34 o 
  -1  11   7      174.88      167.16      8.56 o 
   0  11   7       56.35       53.65      5.16 o 
   1  11   7      152.70      173.36      8.91 o 
   2  11   7        4.87        7.34      2.88 o 
   3  11   7       43.12       50.01      7.73 o 
   0  12   7        4.27        4.63      2.36 o 
   1  12   7      402.62      392.86     13.81 o 
   2  12   7        6.37        5.59      3.06 o 
   0  -9   8      127.24      119.68      6.23 o 
  -2  -8   8      101.56       99.61     14.20 o 
  -1  -8   8       66.21       60.62      6.55 o 
   0  -8   8       83.82       72.77     12.23 o 
   1  -8   8        0.26        0.35      1.23 o 
   2  -8   8       72.39       72.81      5.07 o 
  -3  -7   8       77.23       74.96      7.08 o 
  -2  -7   8       68.74       59.91      8.00 o 
  -1  -7   8      223.12      208.66     35.43 o 
   0  -7   8      217.55      195.56     13.59 o 
   1  -7   8        0.14        0.18      1.19 o 
   2  -7   8      478.33      400.53     24.11 o 
   3  -7   8       25.57       27.21      6.64 o 
  -3  -6   8      188.17      175.34      9.57 o 
  -2  -6   8       97.68      101.14      8.69 o 
  -1  -6   8       91.48       82.88     17.78 o 
   0  -6   8      257.78      237.51     18.64 o 
   1  -6   8      254.12      193.40      8.97 o 
   2  -6   8       20.60       26.42      2.87 o 
   3  -6   8        6.01        2.26      1.78 o 
   4  -6   8      192.31      162.84      9.70 o 
  -4  -5   8       97.86       89.96      4.85 o 
  -3  -5   8       69.97       61.99      3.88 o 
  -2  -5   8      110.73      107.42     11.23 o 
  -1  -5   8       68.66       70.81      6.58 o 
   0  -5   8       25.08       28.63      2.67 o 
   1  -5   8        2.04        0.38      0.99 o 
   2  -5   8      375.25      326.94     31.13 o 
   3  -5   8      101.05       87.18      3.97 o 
   4  -5   8      181.56      183.61      8.65 o 
  -4  -4   8       68.04       57.85      3.84 o 
  -3  -4   8        5.16        3.87      1.51 o 
  -2  -4   8      412.45      389.14      8.27 o 
  -1  -4   8      957.79      947.59     42.89 o 
   0  -4   8     1380.06     1369.16    100.00 o 
   1  -4   8        9.27        9.23      1.48 o 
   2  -4   8     1072.41     1039.04     54.66 o 
   3  -4   8       93.81       93.95      3.75 o 
   4  -4   8      110.94      127.92     13.10 o 
   5  -4   8      112.58       91.67      5.11 o 
  -4  -3   8      421.60      405.53     23.59 o 
  -3  -3   8       13.75       14.81      2.18 o 
  -2  -3   8     1168.41     1091.52     12.89 o 
  -1  -3   8     2859.91     2829.77     94.53 o 
   0  -3   8      266.58      255.56     14.64 o 
   1  -3   8        1.70        2.66      1.02 o 
   2  -3   8      853.60      842.34     34.62 o 
   3  -3   8      211.39      216.21      9.58 o 
   4  -3   8       64.92       74.15      6.81 o 
   5  -3   8       33.04       29.20      3.12 o 
  -5  -2   8        2.97        2.61      1.49 o 
  -4  -2   8      385.82      367.87      8.00 o 
  -3  -2   8      311.45      284.72     12.50 o 
  -2  -2   8       91.53       90.10      3.93 o 
  -1  -2   8      224.50      194.81      5.96 o 
   0  -2   8      743.54      743.51     25.21 o 
   1  -2   8       57.78       57.40      3.05 o 
   2  -2   8      311.24      337.55     12.81 o 
   3  -2   8      645.22      639.22     86.31 o 
   4  -2   8      170.28      187.70     22.91 o 
   5  -2   8      171.16      155.97      9.35 o 
  -5  -1   8        1.19        0.53      1.27 o 
  -4  -1   8      159.15      157.60      9.04 o 
  -3  -1   8       14.60        7.67      1.57 o 
  -2  -1   8      432.15      434.47     15.73 o 
  -1  -1   8        7.75        7.72      1.10 o 
   0  -1   8      136.96      131.34      3.36 o 
   1  -1   8      663.19      724.57     50.24 o 
   2  -1   8      565.15      658.67     16.66 o 
   3  -1   8      137.07      160.90     14.41 o 
   4  -1   8       20.94       15.77      2.23 o 
   5  -1   8      105.28      127.58     25.60 o 
   6  -1   8        1.33        2.29      1.76 o 
  -5   0   8       36.55       47.88      5.33 o 
  -4   0   8      596.74      368.70    147.67 o 
  -3   0   8      291.86      279.64     24.90 o 
  -2   0   8      414.53      419.31      7.65 o 
  -1   0   8     1012.30     1082.10     10.67 o 
   0   0   8      716.81      718.15     31.28 o 
   1   0   8      850.74      901.95     37.70 o 
   2   0   8       81.74       95.62      4.59 o 
   3   0   8      315.11      346.06     25.71 o 
   4   0   8      303.35      278.88      8.08 o 
   5   0   8      230.18      255.31     25.73 o 
   6   0   8        5.36        3.24      1.95 o 
  -5   1   8       10.85        6.47      2.88 o 
  -4   1   8       25.09       27.52      3.93 o 
  -3   1   8      187.39      161.14     10.31 o 
  -2   1   8       84.26       87.24      3.33 o 
  -1   1   8      375.90      402.40     22.58 o 
   0   1   8      785.68      817.60     25.60 o 
   1   1   8     2150.67     2254.69     55.60 o 
   2   1   8        1.17        1.11      1.05 o 
   3   1   8      821.15      847.55     15.20 o 
   4   1   8      182.97      193.32      6.15 o 
   5   1   8        5.96        6.38      1.95 o 
   6   1   8        7.97        5.87      1.80 o 
  -5   2   8       85.39      101.88      7.08 o 
  -4   2   8       24.67       19.49      3.50 o 
  -3   2   8      206.36      181.64     33.47 o 
  -2   2   8       30.96       32.18      1.71 o 
  -1   2   8      311.04      286.77      5.34 o 
   0   2   8       87.98       93.64      5.53 o 
   1   2   8      982.38      989.78     58.34 o 
   2   2   8        2.32        1.87      0.63 o 
   3   2   8      548.66      545.78      9.15 o 
   4   2   8       48.17       48.06      3.11 o 
   5   2   8     1044.43      995.27     28.62 o 
   6   2   8       73.08       63.79      5.94 o 
  -5   3   8       70.05       87.20      6.55 o 
  -4   3   8       19.35       22.81      3.50 o 
  -3   3   8      336.21      376.43     10.75 o 
  -2   3   8       42.32       40.62      1.83 o 
  -1   3   8     1337.84     1497.51    112.80 o 
   0   3   8       52.92       60.86      9.92 o 
   1   3   8      644.65      555.39     33.25 o 
   2   3   8       35.38       35.89      3.84 o 
   3   3   8      407.01      361.29      7.05 o 
   4   3   8      263.45      247.71      6.79 o 
   5   3   8       27.96       26.91      2.98 o 
   6   3   8      119.43      126.18      8.30 o 
  -5   4   8      115.20      110.27      6.90 o 
  -4   4   8        9.24       10.40      2.62 o 
  -3   4   8      133.71      138.85      6.73 o 
  -2   4   8        7.98        6.73      1.19 o 
  -1   4   8      269.35      257.09     19.89 o 
   0   4   8       14.66       16.36      2.99 o 
   1   4   8      216.75      190.69     13.24 o 
   2   4   8       36.36       34.12      2.29 o 
   3   4   8        3.37        1.74      1.14 o 
   4   4   8      276.20      264.14     11.88 o 
   5   4   8       18.97       16.42      9.87 o 
   6   4   8      342.16      364.90     13.89 o 
  -4   5   8        0.11        0.35      1.66 o 
  -3   5   8      226.17      221.07     14.46 o 
  -2   5   8       19.25       18.69      1.72 o 
  -1   5   8      134.51      129.14      5.33 o 
   0   5   8      166.36      194.22     15.98 o 
   1   5   8      293.20      293.67     22.37 o 
   2   5   8       36.32       29.63      2.14 o 
   3   5   8      162.06      133.93      4.53 o 
   4   5   8      122.98      105.29     10.44 o 
   5   5   8      197.12      167.46     49.76 o 
   6   5   8      137.02      156.15     10.14 o 
  -4   6   8      117.56      116.04      6.64 o 
  -3   6   8      377.34      378.57     29.80 o 
  -2   6   8       88.06       83.71      4.81 o 
  -1   6   8       69.97       65.64      3.06 o 
   0   6   8       35.43       33.89      2.20 o 
   1   6   8      312.32      321.37      8.30 o 
   2   6   8      314.89      290.56     14.07 o 
   3   6   8      115.47      106.76      4.19 o 
   4   6   8      302.18      290.55     17.61 o 
   5   6   8       25.82       30.15      3.16 o 
   6   6   8       69.03       67.72      6.99 o 
  -4   7   8       30.64       32.68      4.19 o 
  -3   7   8       85.59       75.02      3.61 o 
  -2   7   8       28.07       22.89      2.80 o 
  -1   7   8      368.54      356.13      6.56 o 
   0   7   8       81.61       81.87      5.24 o 
   1   7   8      162.75      180.90      4.91 o 
   2   7   8      338.95      317.89     41.72 o 
   3   7   8       51.03       49.15      3.16 o 
   4   7   8      402.17      356.37     31.59 o 
   5   7   8        1.10        0.09      2.88 o 
  -3   8   8      354.27      344.58     11.88 o 
  -2   8   8       90.91       83.01      5.59 o 
  -1   8   8       88.12       87.20      5.42 o 
   0   8   8      248.92      261.53      9.70 o 
   1   8   8        7.69        8.86      1.43 o 
   2   8   8        1.39        2.28      1.04 o 
   3   8   8      117.07       95.56     10.92 o 
   4   8   8      234.27      216.45     26.52 o 
   5   8   8       40.71       40.28      6.03 o 
  -3   9   8        0.88        1.75      1.75 o 
  -2   9   8      151.10      166.72      7.95 o 
  -1   9   8       98.59      105.20      6.38 o 
   0   9   8      166.60      161.74      7.95 o 
   1   9   8       40.69       41.16      4.54 o 
   2   9   8       13.82       20.40      8.08 o 
   3   9   8       10.23        9.62      1.80 o 
   4   9   8      605.31      554.31     55.22 o 
   5   9   8       63.44       69.03      7.60 o 
  -2  10   8       45.40       48.76      4.81 o 
  -1  10   8       84.51       94.28      6.38 o 
   0  10   8      113.45      115.52      6.90 o 
   1  10   8        5.53        2.71      2.27 o 
   2  10   8      437.41      495.35     16.08 o 
   3  10   8       48.91       36.75      5.16 o 
   4  10   8       37.62       40.00      5.07 o 
  -1  11   8        4.86        1.92      2.10 o 
   0  11   8      174.31      176.24      8.74 o 
   1  11   8        0.05        1.66      2.10 o 
   2  11   8       10.54       20.53      4.19 o 
   3  11   8       11.92        9.44      3.15 o 
   0  12   8       43.56       48.93      5.24 o 
   1  12   8        1.93        0.79      2.27 o 
   2  12   8     1295.68     1179.62     25.17 o 
  -1  -8   9       26.11       22.07      5.07 o 
   0  -8   9        7.86       10.44      3.28 o 
   1  -8   9      161.33      151.27     16.05 o 
  -2  -7   9      169.44      154.73     23.99 o 
  -1  -7   9      236.12      228.52     35.78 o 
   0  -7   9        0.61        0.00      1.04 o 
   1  -7   9      301.61      272.97     28.75 o 
   2  -7   9        0.08        0.00      1.07 o 
  -3  -6   9      108.81      106.22      5.38 o 
  -2  -6   9       40.87       38.54      5.94 o 
  -1  -6   9      162.08      144.90     19.05 o 
   0  -6   9       13.48       15.43      2.07 o 
   1  -6   9       86.94       91.37      4.50 o 
   2  -6   9       73.06       57.39      3.25 o 
   3  -6   9      242.03      222.38     10.31 o 
  -3  -5   9      167.97      167.14     13.89 o 
  -2  -5   9       10.60       11.08      2.09 o 
  -1  -5   9      105.44      102.17     11.93 o 
   0  -5   9       48.93       46.44      4.79 o 
   1  -5   9      333.25      318.70     24.82 o 
   2  -5   9        0.18        0.00      1.06 o 
   3  -5   9      316.75      319.21     23.15 o 
   4  -5   9       29.53       30.24      3.47 o 
  -4  -4   9        4.74        2.84      1.73 o 
  -3  -4   9      383.66      337.99     13.02 o 
  -2  -4   9       15.76       11.77      2.10 o 
  -1  -4   9      866.80      891.48     70.43 o 
   0  -4   9       14.64       13.59      1.63 o 
   1  -4   9      700.16      686.54     33.01 o 
   2  -4   9        0.92        0.24      1.15 o 
   3  -4   9      248.04      262.98      6.32 o 
   4  -4   9      355.18      347.77     17.73 o 
  -4  -3   9        1.33        0.11      1.36 o 
  -3  -3   9      232.57      227.33      6.66 o 
  -2  -3   9      625.91      550.54      9.50 o 
  -1  -3   9      158.12      166.19      9.62 o 
   0  -3   9      107.69      111.32      6.86 o 
   1  -3   9     1067.79     1036.24     55.81 o 
   2  -3   9      180.53      177.38      4.96 o 
   3  -3   9      448.50      444.40      7.91 o 
   4  -3   9      172.99      158.52     28.21 o 
   5  -3   9        0.57        2.18      2.71 o 
  -4  -2   9       24.18       20.84      2.47 o 
  -3  -2   9      450.42      458.16      9.31 o 
  -2  -2   9      424.32      392.04     11.27 o 
  -1  -2   9      447.06      455.19      6.67 o 
   0  -2   9      511.69      552.92     19.29 o 
   1  -2   9      427.03      428.29     21.55 o 
   2  -2   9      115.27       84.32     33.00 o 
   3  -2   9       76.41       92.05      7.13 o 
   4  -2   9       35.81       47.06      9.75 o 
   5  -2   9      226.66      259.34     44.61 o 
  -4  -1   9        1.24        0.47      1.11 o 
  -3  -1   9      471.18      439.85      9.83 o 
  -2  -1   9       94.52       89.03      9.00 o 
  -1  -1   9        6.67        7.42      1.21 o 
   0  -1   9      561.41      568.19     33.70 o 
   1  -1   9      195.96      205.51     15.64 o 
   2  -1   9      773.75      859.48     30.55 o 
   3  -1   9        1.59        1.10      1.12 o 
   4  -1   9      221.64      271.17     32.33 o 
   5  -1   9       20.49       18.02      3.80 o 
  -4   0   9      154.65      144.23     30.76 o 
  -3   0   9        8.77       12.17      1.64 o 
  -2   0   9      172.11      183.16      5.06 o 
  -1   0   9      766.99      819.78     17.79 o 
   0   0   9       80.46       93.52      3.98 o 
   1   0   9        8.00        8.98      1.85 o 
   2   0   9      804.72      904.87     28.81 o 
   3   0   9        5.39        6.70      1.99 o 
   4   0   9      217.74      235.82      7.31 o 
   5   0   9        3.89        4.24      1.85 o 
  -4   1   9       73.20       74.19      5.59 o 
  -3   1   9       59.03       16.94     25.08 o 
  -2   1   9       49.73       47.58      4.24 o 
  -1   1   9      534.64      627.83     25.00 o 
   0   1   9      869.11      862.78     13.12 o 
   1   1   9       46.07       44.30      1.99 o 
   2   1   9      508.71      592.04     36.53 o 
   3   1   9        3.67        4.34      2.71 o 
   4   1   9        1.40        0.79      1.39 o 
   5   1   9      139.87      136.76      5.85 o 
   6   1   9      170.25      175.30     23.51 o 
  -4   2   9      134.43      134.48      7.34 o 
  -3   2   9        5.93        4.51      1.35 o 
  -2   2   9      210.93      215.41      8.95 o 
  -1   2   9      156.34      157.22      4.35 o 
   0   2   9     1383.76     1389.18     74.29 o 
   1   2   9       38.01       36.02      2.19 o 
   2   2   9      441.05      405.27     11.97 o 
   3   2   9       22.22       20.38      2.31 o 
   4   2   9     1548.46     1528.23     16.88 o 
   5   2   9      568.24      522.54     15.42 o 
   6   2   9       60.36       58.45      4.29 o 
  -4   3   9      142.25      165.23      8.30 o 
  -3   3   9       33.68       32.68      3.76 o 
  -2   3   9      390.84      390.99     22.54 o 
  -1   3   9        0.70        1.32      0.77 o 
   0   3   9       88.42       90.78      9.43 o 
   1   3   9       44.39       45.14      4.46 o 
   2   3   9      796.72      767.60     48.80 o 
   3   3   9      148.44      140.91      8.13 o 
   4   3   9        1.02        0.60      1.33 o 
   5   3   9      198.01      185.32      6.88 o 
   6   3   9       95.06       89.39      7.25 o 
  -4   4   9       89.51      111.15      6.90 o 
  -3   4   9       80.67       90.79      5.77 o 
  -2   4   9      174.03      169.32     14.90 o 
  -1   4   9        3.09        2.12      0.81 o 
   0   4   9      119.01      126.21     17.08 o 
   1   4   9       24.10       20.02      2.84 o 
   2   4   9       11.63       13.41      1.73 o 
   3   4   9        1.18        0.77      1.04 o 
   4   4   9       11.44       12.17      2.11 o 
   5   4   9      711.39      681.80     12.65 o 
   6   4   9       38.28       50.42      5.94 o 
  -4   5   9      117.70      119.10      6.90 o 
  -3   5   9       86.29       90.26      5.59 o 
  -2   5   9      353.58      331.03      6.57 o 
  -1   5   9        1.39        1.39      0.81 o 
   0   5   9      411.96      423.07     20.05 o 
   1   5   9        0.73        0.71      0.94 o 
   2   5   9      634.54      600.34     30.84 o 
   3   5   9      261.00      220.30      5.92 o 
   4   5   9       71.30       72.61      7.95 o 
   5   5   9       60.32       57.17      4.11 o 
  -4   6   9      261.42      292.72     10.66 o 
  -3   6   9        7.92        6.64      2.45 o 
  -2   6   9      289.20      255.32      8.39 o 
  -1   6   9       91.05       94.26     16.03 o 
   0   6   9       48.27       52.60      2.67 o 
   1   6   9      200.22      218.32     22.63 o 
   2   6   9       76.21       75.64      3.46 o 
   3   6   9       72.19       69.54      3.50 o 
   4   6   9       88.24       84.19      9.83 o 
   5   6   9      164.17      171.44      9.17 o 
  -3   7   9       33.10       32.81      2.67 o 
  -2   7   9       25.56       24.45      2.93 o 
  -1   7   9        2.39        2.10      1.57 o 
   0   7   9      514.69      550.05     13.89 o 
   1   7   9      299.20      344.46     13.37 o 
   2   7   9       79.10       71.17     11.71 o 
   3   7   9      531.85      492.23     40.85 o 
   4   7   9      110.58       95.64      6.42 o 
   5   7   9      254.45      185.36     76.46 o 
  -3   8   9        0.69        0.02      1.28 o 
  -2   8   9      383.30      383.68     11.45 o 
  -1   8   9      406.39      375.56     11.27 o 
   0   8   9       57.26       69.29      5.50 o 
   1   8   9       62.02       69.16      3.39 o 
   2   8   9        9.76       14.11      3.98 o 
   3   8   9      336.66      305.23     34.56 o 
   4   8   9       31.77       27.94      2.86 o 
   5   8   9       81.15       98.13      8.48 o 
  -2   9   9       33.57       39.58      4.28 o 
  -1   9   9      325.69      346.81     11.45 o 
   0   9   9       36.74       36.18      4.19 o 
   1   9   9      156.22      209.54     10.22 o 
   2   9   9        1.54        1.87      1.09 o 
   3   9   9       96.08       96.65     15.68 o 
   4   9   9        1.69        1.68      1.55 o 
  -2  10   9       88.24       89.39      6.29 o 
  -1  10   9      123.12      130.89      7.51 o 
   0  10   9        0.41        0.00      1.66 o 
   1  10   9      147.79      180.00      9.61 o 
   2  10   9        0.00        0.00      2.18 o 
   3  10   9      400.93      272.36     64.88 o 
   4  10   9       19.08       16.04      2.47 o 
  -1  11   9       67.94       65.18      5.77 o 
   0  11   9        6.29        6.03      2.80 o 
   1  11   9      169.26      178.78      9.79 o 
   2  11   9       33.18       33.29      5.16 o 
   3  11   9       59.19       77.07      7.08 o 
  -1  -7  10        9.81       11.39      2.35 o 
   0  -7  10       57.24       41.38      7.80 o 
   1  -7  10        1.24        0.97      1.53 o 
  -2  -6  10      244.87      242.17     31.37 o 
  -1  -6  10       71.83       63.55      9.26 o 
   0  -6  10      145.24      127.28     15.36 o 
   1  -6  10       26.71       27.71      2.47 o 
   2  -6  10      237.69      217.23     14.95 o 
   3  -6  10       13.27       11.43      2.83 o 
  -3  -5  10       53.17       58.40      4.00 o 
  -2  -5  10      137.15      135.84      7.82 o 
  -1  -5  10       17.48       16.34      2.27 o 
   0  -5  10      644.05      616.42     47.81 o 
   1  -5  10        2.67        2.23      1.33 o 
   2  -5  10      429.20      368.13     16.87 o 
   3  -5  10      103.74       93.59      4.33 o 
  -3  -4  10       35.24       28.68      2.96 o 
  -2  -4  10      385.35      355.52     17.83 o 
  -1  -4  10      210.16      205.87     20.80 o 
   0  -4  10      205.98      214.27     21.32 o 
   1  -4  10       40.15       49.24      2.93 o 
   2  -4  10       90.80       99.73      4.13 o 
   3  -4  10       75.75       95.96      4.22 o 
   4  -4  10       31.79       34.43      3.00 o 
  -3  -3  10       21.43       19.90      2.55 o 
  -2  -3  10      131.34      113.30      6.12 o 
  -1  -3  10      216.31      206.47     12.67 o 
   0  -3  10      212.68      228.98     16.82 o 
   1  -3  10       56.05       61.79      4.71 o 
   2  -3  10     1138.53     1039.44     19.31 o 
   3  -3  10      232.71      254.17      7.13 o 
   4  -3  10        3.91        2.16      1.76 o 
  -4  -2  10      117.30      120.88      5.34 o 
  -3  -2  10       69.37       70.30      3.95 o 
  -2  -2  10      209.13      203.36      7.95 o 
  -1  -2  10      257.67      252.65      9.36 o 
   0  -2  10     1507.38     1620.53     52.91 o 
   1  -2  10      439.45      458.57     30.03 o 
   2  -2  10       42.87       30.21     24.23 o 
   3  -2  10      211.76      241.98      6.46 o 
   4  -2  10       59.28       53.22      6.12 o 
   5  -2  10       95.67      120.10     22.59 o 
  -4  -1  10      206.86      192.93     17.87 o 
  -3  -1  10      112.10      109.17      7.38 o 
  -2  -1  10      135.55      128.11      4.79 o 
  -1  -1  10      900.91      916.77     29.74 o 
   0  -1  10      340.73      367.29     27.57 o 
   1  -1  10      321.34      344.90     25.47 o 
   2  -1  10       62.02       56.19      5.35 o 
   3  -1  10      165.08      192.44     13.72 o 
   4  -1  10       34.10       35.63      7.25 o 
   5  -1  10       83.75      113.74     12.93 o 
  -4   0  10       10.57       12.91      2.01 o 
  -3   0  10      115.17      102.21      6.34 o 
  -2   0  10       40.58       44.04      2.99 o 
  -1   0  10      192.81      217.57      5.19 o 
   0   0  10     1079.43     1088.49     83.97 o 
   1   0  10      607.57      648.35     16.81 o 
   2   0  10       88.61       90.45      3.93 o 
   3   0  10      105.61      131.78     13.54 o 
   4   0  10        3.91        4.86      1.97 o 
   5   0  10      436.21      452.72     30.36 o 
  -4   1  10       79.21       77.24      6.03 o 
  -3   1  10        0.99        0.31      1.02 o 
  -2   1  10      401.33      385.42     21.67 o 
  -1   1  10      416.38      464.16     25.17 o 
   0   1  10       70.72       66.65      4.06 o 
   1   1  10      242.09      244.31      5.89 o 
   2   1  10       95.31      118.24     10.75 o 
   3   1  10      282.68      303.74     13.15 o 
   4   1  10        0.32        0.00      1.39 o 
   5   1  10       40.16       44.86      3.99 o 
  -4   2  10        5.77        6.12      2.62 o 
  -3   2  10      345.39      304.40     17.08 o 
  -2   2  10        7.00        1.18      4.11 o 
  -1   2  10      745.40      758.52     10.12 o 
   0   2  10       16.94       18.80      1.59 o 
   1   2  10      446.83      443.78     35.65 o 
   2   2  10       41.93       52.84      8.61 o 
   3   2  10      238.47      236.97      6.78 o 
   4   2  10      117.66      106.39      4.93 o 
   5   2  10      230.10      233.82      7.64 o 
  -4   3  10        0.07        0.87      2.10 o 
  -3   3  10       40.46       42.03      4.11 o 
  -2   3  10       28.26       28.42      3.35 o 
  -1   3  10       70.19       35.46     23.17 o 
   0   3  10       59.90       63.23      7.08 o 
   1   3  10      327.17      319.34     37.44 o 
   2   3  10       24.96       26.04      3.41 o 
   3   3  10      450.22      432.23      8.61 o 
   4   3  10      387.14      324.95      8.17 o 
   5   3  10       11.81       15.30      2.69 o 
  -4   4  10       19.99       18.44      3.58 o 
  -3   4  10      194.68      244.92      9.26 o 
  -2   4  10        0.02        0.40      0.97 o 
  -1   4  10      258.95      293.24     19.42 o 
   0   4  10      125.98      116.50      5.99 o 
   1   4  10       17.35       19.18      2.93 o 
   2   4  10        4.84        4.05      2.10 o 
   3   4  10       61.53       57.03      4.15 o 
   4   4  10      338.30      328.48     17.21 o 
   5   4  10       34.81       36.62      3.42 o 
  -4   5  10       26.64       30.23      4.28 o 
  -3   5  10      403.80      475.34     12.93 o 
  -2   5  10        0.59        0.45      0.81 o 
  -1   5  10      265.78      281.91     59.51 o 
   0   5  10       73.09       78.34      5.68 o 
   1   5  10      157.58      183.69     31.50 o 
   2   5  10      115.93      108.83     12.19 o 
   3   5  10      167.47      156.59      7.17 o 
   4   5  10       94.99       78.72      4.19 o 
   5   5  10        3.79        4.62      2.10 o 
  -3   6  10      219.06      258.90      9.87 o 
  -2   6  10        0.53        1.45      1.20 o 
  -1   6  10       22.17       21.84      2.97 o 
   0   6  10      174.23      165.11      9.83 o 
   1   6  10      139.87      129.15      7.17 o 
   2   6  10      129.17      127.90      4.58 o 
   3   6  10       17.91       14.13      1.99 o 
   4   6  10      162.73      142.36      5.71 o 
   5   6  10      179.12      174.93     15.86 o 
  -3   7  10       60.79       81.87      5.94 o 
  -2   7  10      130.65      140.51      7.08 o 
  -1   7  10      124.55      125.83      6.64 o 
   0   7  10      176.75      192.76      8.65 o 
   1   7  10      100.91      118.54      6.16 o 
   2   7  10      452.53      467.38     35.43 o 
   3   7  10      155.60      149.43     18.35 o 
   4   7  10      439.83      392.95     21.58 o 
   5   7  10      138.81      126.85     13.41 o 
  -2   8  10       78.03       78.38      5.42 o 
  -1   8  10       68.61       69.29      5.42 o 
   0   8  10      167.35      185.07      8.91 o 
   1   8  10       43.95       58.72      5.77 o 
   2   8  10      405.35      414.22     56.10 o 
   3   8  10        4.43        3.68      1.57 o 
   4   8  10      246.58      232.38      8.26 o 
  -2   9  10      149.32      148.28      7.69 o 
  -1   9  10        0.77        1.57      2.01 o 
   0   9  10      466.32      530.48     15.55 o 
   1   9  10       29.86       35.65      4.89 o 
   2   9  10      103.20      101.00     19.05 o 
   3   9  10        6.71        6.04      1.63 o 
   4   9  10      139.73      130.45      5.54 o 
  -1  10  10        0.62        1.22      1.83 o 
   0  10  10       76.54       78.73      6.38 o 
   1  10  10       10.87        9.35      3.23 o 
   2  10  10      141.10      186.73     10.92 o 
   3  10  10        1.60        1.74      1.28 o 
   0  11  10       58.62       72.70      6.29 o 
   1  11  10        0.45        1.31      2.45 o 
   2  11  10      314.87      391.20     15.73 o 
  -1  -6  11      246.09      241.99     41.16 o 
   0  -6  11        9.55       12.02      2.31 o 
   1  -6  11      175.27      159.32     13.29 o 
  -2  -5  11        3.07        3.34      1.68 o 
  -1  -5  11      420.47      416.23     71.39 o 
   0  -5  11       27.82       25.36      2.31 o 
   1  -5  11      230.78      205.20     19.97 o 
   2  -5  11       88.81       84.50      4.16 o 
   3  -5  11      117.36      108.82      4.77 o 
  -2  -4  11       24.87       23.90      3.93 o 
  -1  -4  11       51.68       50.93      7.21 o 
   0  -4  11       65.96       73.58      8.34 o 
   1  -4  11      277.26      268.51     18.83 o 
   2  -4  11       47.40       45.26      3.42 o 
   3  -4  11       53.29       57.22      4.96 o 
  -3  -3  11      227.73      229.29      7.26 o 
  -2  -3  11       45.36       41.60      5.24 o 
  -1  -3  11      106.86      122.01      5.00 o 
   0  -3  11      402.87      413.97     33.87 o 
   1  -3  11      289.43      271.85     20.43 o 
   2  -3  11      115.21      114.86      4.39 o 
   3  -3  11       46.83       30.60     10.89 o 
   4  -3  11      153.51      212.31      8.45 o 
  -3  -2  11       62.29       54.15      6.20 o 
  -2  -2  11      237.50      222.42      6.57 o 
  -1  -2  11      370.70      398.65     15.25 o 
   0  -2  11      125.07      138.80      9.53 o 
   1  -2  11      108.15      109.91      5.32 o 
   2  -2  11      363.81      296.29     79.52 o 
   3  -2  11        1.37        0.00      2.00 o 
   4  -2  11       86.69       89.80      5.63 o 
  -3  -1  11       85.39       87.99     11.40 o 
  -2  -1  11       41.67       42.58      4.15 o 
  -1  -1  11        1.08        0.04      1.02 o 
   0  -1  11      158.90      163.12      9.97 o 
   1  -1  11        2.45        1.06      0.98 o 
   2  -1  11      307.05      279.57     32.80 o 
   3  -1  11       19.28       17.13      3.08 o 
   4  -1  11       81.34       84.02      6.60 o 
  -3   0  11       59.31       58.56      6.90 o 
  -2   0  11       35.93       43.42      5.90 o 
  -1   0  11      513.26      548.15     35.29 o 
   0   0  11      265.50      272.98     16.03 o 
   1   0  11       19.71       16.83      1.64 o 
   2   0  11       38.17       45.03      3.88 o 
   3   0  11      103.26      106.92      5.56 o 
   4   0  11      146.12      177.63     15.86 o 
   5   0  11        5.32        5.29      2.29 o 
  -3   1  11       26.69       23.26      3.76 o 
  -2   1  11       45.15       50.50      3.21 o 
  -1   1  11      210.22      227.79     12.38 o 
   0   1  11       15.92       16.53      1.56 o 
   1   1  11       53.56       49.48      2.36 o 
   2   1  11      397.57      444.52     26.91 o 
   3   1  11       17.30       22.35      2.96 o 
   4   1  11      250.34      256.37     13.02 o 
   5   1  11      307.09      304.08     12.06 o 
  -3   2  11       11.97       13.28      3.06 o 
  -2   2  11      144.54      156.26     12.01 o 
  -1   2  11       23.77       26.43      2.49 o 
   0   2  11      602.54      587.38     36.50 o 
   1   2  11       26.02       21.38      2.44 o 
   2   2  11      154.37      172.07     29.45 o 
   3   2  11       11.09       11.79      2.21 o 
   4   2  11      168.81      156.73      6.19 o 
   5   2  11      179.45      147.43      6.40 o 
  -3   3  11       61.52       62.83      4.89 o 
  -2   3  11      276.39      302.15     58.28 o 
  -1   3  11       77.11       83.98      9.21 o 
   0   3  11      237.85      228.52      6.77 o 
   1   3  11      116.30      109.64      4.44 o 
   2   3  11      288.44      293.23     47.67 o 
   3   3  11       19.78       18.07      2.36 o 
   4   3  11      187.26      183.88      6.40 o 
   5   3  11       62.74       56.27      4.32 o 
  -3   4  11        2.16        1.75      2.10 o 
  -2   4  11      332.91      360.97      7.54 o 
  -1   4  11      188.80      212.26     27.70 o 
   0   4  11       19.06       20.69      2.10 o 
   1   4  11       38.22       39.56      5.07 o 
   2   4  11      449.50      487.81     75.54 o 
   3   4  11       82.82       76.22      5.29 o 
   4   4  11       86.10       83.62      4.47 o 
   5   4  11      834.72      788.53     24.03 o 
  -3   5  11        9.24        7.43      2.71 o 
  -2   5  11      239.13      232.87      8.56 o 
  -1   5  11       67.71       64.40      4.98 o 
   0   5  11        7.29        8.03      1.54 o 
   1   5  11       70.69       78.36     14.50 o 
   2   5  11       99.04      104.63     10.14 o 
   3   5  11      217.52      187.44      5.92 o 
   4   5  11        0.76        1.71      1.60 o 
   5   5  11       24.72       23.49      3.21 o 
  -3   6  11        0.28        2.10      2.36 o 
  -2   6  11      161.90      162.79      7.43 o 
  -1   6  11       66.41       63.09      4.81 o 
   0   6  11      202.57      201.19     12.80 o 
   1   6  11      206.37      222.58     31.59 o 
   2   6  11       19.05       21.26      2.40 o 
   3   6  11      124.61      120.72      4.98 o 
   4   6  11      145.45      122.35      8.08 o 
   5   6  11      178.14      166.48      7.86 o 
  -2   7  11       43.18       45.09      4.37 o 
  -1   7  11      156.17      158.59      7.78 o 
   0   7  11      122.28      122.16      7.25 o 
   1   7  11      427.25      548.40     74.62 o 
   2   7  11       81.02       94.54      4.40 o 
   3   7  11      745.95      660.84     46.40 o 
   4   7  11       31.92       36.17      3.23 o 
  -2   8  11        3.59        5.07      2.27 o 
  -1   8  11      137.11      145.40      7.86 o 
   0   8  11        5.74        7.51      2.71 o 
   1   8  11      184.78      184.37      9.52 o 
   2   8  11       28.21       29.30      3.84 o 
   3   8  11      121.37      118.82     19.40 o 
   4   8  11        0.74        1.11      1.70 o 
  -1   9  11      132.66      158.59      8.48 o 
   0   9  11      135.97      144.61      8.48 o 
   1   9  11      312.24      368.65     14.33 o 
   2   9  11        0.81        1.22      2.80 o 
   3   9  11      247.79      195.05     55.70 o 
   0  10  11       42.29       48.32      5.33 o 
   1  10  11       36.93       61.43      6.47 o 
   2  10  11        0.99        0.00      2.18 o 
   0  -5  12      132.47      149.74     21.63 o 
   1  -5  12       21.90       19.32      2.22 o 
  -1  -4  12       36.64       37.26      3.41 o 
   0  -4  12      341.68      339.69     29.83 o 
   1  -4  12      120.98      137.06      8.70 o 
   2  -4  12       53.20       54.47      6.93 o 
  -2  -3  12      162.33      175.76     15.38 o 
  -1  -3  12      131.28      136.01      8.48 o 
   0  -3  12       43.48       44.05      4.66 o 
   1  -3  12      226.47      227.90     12.77 o 
   2  -3  12       58.95       49.05      3.96 o 
   3  -3  12      141.60      168.73      9.96 o 
  -2  -2  12       74.20       74.68      6.99 o 
  -1  -2  12      116.88      124.11     17.21 o 
   0  -2  12        7.20        5.70      1.46 o 
   1  -2  12       99.25      100.66      5.38 o 
   2  -2  12        4.22        2.07      1.33 o 
   3  -2  12       28.54       41.87      4.45 o 
   4  -2  12       18.47       21.35      3.60 o 
  -3  -1  12       15.72       16.64      3.84 o 
  -2  -1  12       62.89       65.40      7.38 o 
  -1  -1  12       28.61       27.22      3.19 o 
   0  -1  12      170.30      183.32      8.01 o 
   1  -1  12      167.94      159.81     10.07 o 
   2  -1  12        1.53        0.00      2.80 o 
   3  -1  12      416.47      456.57     11.86 o 
   4  -1  12        0.38        2.08      2.31 o 
  -3   0  12      106.83       86.59     11.49 o 
  -2   0  12       87.02       98.12      9.35 o 
  -1   0  12      208.85      224.80     36.61 o 
   0   0  12      112.75       94.19     18.04 o 
   1   0  12      228.32      231.74      7.72 o 
   2   0  12      275.46      288.22      8.69 o 
   3   0  12       16.18       22.65      3.39 o 
   4   0  12        0.89        0.22      1.99 o 
  -3   1  12      114.45      107.16     28.88 o 
  -2   1  12       59.42       64.98      6.68 o 
  -1   1  12       61.26       66.17      6.99 o 
   0   1  12      159.06      162.95      9.14 o 
   1   1  12        1.38        1.49      1.54 o 
   2   1  12        4.08        3.53      1.91 o 
   3   1  12      204.65      224.96      8.00 o 
   4   1  12      101.98      107.51      8.78 o 
  -3   2  12       33.12       38.71      4.54 o 
  -2   2  12        1.12        2.46      1.45 o 
  -1   2  12      168.55      166.43      6.05 o 
   0   2  12      405.51      392.91     17.61 o 
   1   2  12      748.50      792.61     20.58 o 
   2   2  12        0.39        0.28      1.36 o 
   3   2  12      397.16      426.20     38.36 o 
   4   2  12      136.36      140.04      6.15 o 
  -3   3  12      198.88      260.57     10.40 o 
  -2   3  12        0.74        1.75      2.18 o 
  -1   3  12      550.54      687.79     74.95 o 
   0   3  12      892.50      876.26     46.18 o 
   1   3  12       38.85       34.32      3.45 o 
   2   3  12        6.50        7.10      1.99 o 
   3   3  12      483.75      467.60     63.92 o 
   4   3  12      119.41      111.68      5.42 o 
  -3   4  12      183.22      233.48      9.26 o 
  -1   4  12       12.40       11.01      1.80 o 
   0   4  12      236.36      233.98      6.19 o 
   1   4  12      371.86      390.82     31.98 o 
   2   4  12       37.40       35.69      9.04 o 
   3   4  12      118.30      103.02      7.51 o 
   4   4  12      245.61      227.20      7.34 o 
  -1   5  12       87.78       94.28      6.20 o 
   0   5  12       49.58       16.30     21.84 o 
   1   5  12        6.26        5.85      1.82 o 
   2   5  12      221.85      234.40     44.78 o 
   3   5  12       83.23       80.96      5.50 o 
   4   5  12      115.01      103.13      5.03 o 
  -2   6  12       95.29      102.32      6.20 o 
  -1   6  12       74.58       71.65      5.50 o 
   0   6  12      143.76      148.02      7.86 o 
   1   6  12      103.54      122.51     14.50 o 
   2   6  12      241.30      250.08     11.27 o 
   3   6  12       12.06        8.86      2.10 o 
   4   6  12       47.10       47.18      3.57 o 
  -2   7  12       51.11       52.51      4.81 o 
  -1   7  12       36.89       39.67      4.28 o 
   0   7  12      159.17      159.64      8.56 o 
   1   7  12      135.04      152.24     18.83 o 
   2   7  12      440.77      452.02      9.52 o 
   3   7  12        6.33        5.94      1.86 o 
   4   7  12      226.30      193.21      6.87 o 
  -1   8  12        0.87        1.22      1.92 o 
   0   8  12      157.52      153.79      8.39 o 
   1   8  12        0.15        0.35      2.18 o 
   2   8  12      180.42      193.35     12.71 o 
   3   8  12       15.94       11.00      2.88 o 
   0   9  12      140.05      165.93      9.44 o 
   1   9  12        2.76        4.89      2.97 o 
   2   9  12      115.59      154.57     10.75 o 
   3   9  12        4.75        2.85      1.48 o 
  -1  -3  13       35.62       42.15      3.80 o 
   0  -3  13      129.38      123.58     15.35 o 
   1  -3  13       82.90       88.79      3.99 o 
   2  -3  13      103.90      104.40      4.96 o 
  -1  -2  13       18.22       19.86      2.80 o 
   0  -2  13       50.32       58.03      3.10 o 
   1  -2  13        1.85        1.84      1.32 o 
   2  -2  13      110.26      128.50      6.46 o 
   3  -2  13        1.12        0.00      2.04 o 
  -2  -1  13      179.28      211.13     27.35 o 
  -1  -1  13      131.09      160.60     31.37 o 
   0  -1  13      141.09      137.85      8.66 o 
   1  -1  13       16.56       14.94      2.60 o 
   2  -1  13      212.98      239.11      8.49 o 
   3  -1  13        0.03        0.00      2.03 o 
  -2   0  13      102.41      123.63      6.95 o 
  -1   0  13       17.32       15.49      2.18 o 
   0   0  13      127.35       98.73      9.97 o 
   1   0  13       14.89       17.27      2.77 o 
   2   0  13       93.39       90.88      5.37 o 
   3   0  13       51.74       54.67      4.79 o 
  -2   1  13       83.12      107.41     17.78 o 
  -1   1  13        1.13        0.04      1.30 o 
   0   1  13       90.46       88.64     13.37 o 
   1   1  13       69.13       66.20      4.42 o 
   2   1  13      123.70      121.31      5.78 o 
   3   1  13       23.12       20.83      3.29 o 
   4   1  13      206.90      233.96     17.21 o 
  -2   2  13      213.67      271.33     40.33 o 
  -1   2  13        1.51        2.25      1.27 o 
   0   2  13      340.03      318.58     33.07 o 
   1   2  13       14.86       15.34      2.50 o 
   2   2  13      326.33      329.19     22.15 o 
   3   2  13        2.75        1.56      1.84 o 
   4   2  13       98.64      115.82      6.08 o 
  -2   3  13      130.45      201.23      9.35 o 
  -1   3  13      213.39      223.03     19.53 o 
   0   3  13       29.53       28.35      2.71 o 
   1   3  13       81.43       72.05      8.61 o 
   2   3  13      439.19      442.76     61.60 o 
   3   3  13      108.30      120.74     17.96 o 
   4   3  13      138.44      118.38     12.71 o 
  -1   4  13      303.46      344.80     12.32 o 
   0   4  13      160.66      160.44      5.46 o 
   1   4  13      195.73      197.78     18.70 o 
   2   4  13      217.14      226.60     40.37 o 
   3   4  13      101.92      101.63     14.42 o 
   4   4  13       11.76        9.16      2.41 o 
  -1   5  13       54.08       47.45      4.81 o 
   0   5  13        1.37        1.21      1.42 o 
   1   5  13      219.70      240.89     29.32 o 
   2   5  13        5.53        4.86      2.10 o 
   3   5  13      198.82      175.11      9.79 o 
   4   5  13        4.51        5.03      2.12 o 
  -1   6  13       47.60       59.77      5.50 o 
   0   6  13       99.86      105.38      6.99 o 
   1   6  13       69.25       78.29      9.48 o 
   2   6  13        4.95        4.63      2.01 o 
   3   6  13      155.30      148.82      6.00 o 
  -1   7  13       19.96       21.58      3.76 o 
   0   7  13      164.06      183.41      9.61 o 
   1   7  13      148.39      151.78      9.17 o 
   2   7  13       37.36       43.87      8.17 o 
   3   7  13      127.86      126.04     11.01 o 
   0   8  13       17.54       16.08      3.67 o 
   1   8  13      261.73      280.05     12.93 o 
   2   8  13        0.86        0.18      1.53 o 
   0  -1  14        5.51        5.85      1.58 o 
   1  -1  14       63.69       52.56      4.24 o 
   2  -1  14        0.37        0.00      2.32 o 
  -1   0  14      167.80      195.69     44.35 o 
   0   0  14       27.69       24.61      3.06 o 
   1   0  14       60.26       58.48      9.17 o 
   2   0  14       18.96       17.74      3.54 o 
  -1   1  14       99.52       95.77      5.85 o 
   0   1  14        3.41        2.34      1.60 o 
   1   1  14      304.36      294.56      8.48 o 
   2   1  14       20.13       20.90      3.15 o 
   3   1  14      309.83      313.81     31.11 o 
  -1   2  14      163.15      143.91      6.73 o 
   0   2  14      198.81      188.02     27.87 o 
   1   2  14      169.24      162.60      6.46 o 
   2   2  14       31.85       30.19      3.45 o 
   3   2  14       30.48       32.12      3.64 o 
  -1   3  14       38.55       40.81      4.11 o 
   0   3  14      129.34      119.85     14.11 o 
   1   3  14       16.87       20.72      2.82 o 
   2   3  14       32.16       28.21      3.39 o 
   3   3  14      382.66      386.45     41.68 o 
  -1   4  14       46.30       56.71      6.03 o 
   0   4  14       97.43       92.39      6.03 o 
   1   4  14      504.48      491.72     41.55 o 
   2   4  14      240.13      253.80     37.66 o 
   3   4  14       16.52       19.63      5.64 o 
  -1   5  14       39.01       42.90      5.24 o 
   0   5  14      289.29      283.17     14.33 o 
   1   5  14       94.44      106.37      9.04 o 
   2   5  14       78.85       80.07     15.60 o 
   3   5  14       21.64       23.14      3.98 o 
   0   6  14        6.33        8.48      3.23 o 
   1   6  14      187.75      220.26      8.43 o 
   2   6  14      181.50      228.66     19.31 o 
   1   7  14        1.30        0.00      2.01 o 
   1   3  15      224.86      230.23     12.32 o 
                                                 
